# Supplementary material for: Advantages of continuous genotype values over genotype classes for GWAS in higher polyploids: a comparative study in hexaploid chrysanthemum
Source: BMC Genomics. 2016 Aug 24;17(1):672. doi: 10.1186/s12864-016-2926-5 (PMC4995758; doi:10.1186/s12864-016-2926-5)
Supplement: Additional file 1 — Association scores. Tab-separated data file with q-values (LR), VIM-scores (PLS) and BFs (bayz) for all probes for all three traits. (TSV 4970 kb) [file 12864_2016_2926_MOESM1_ESM.tsv]

accession	flowering.q	flowering.bf	flowering.vim	growth.q	growth.bf	growth.vim	disease.q	disease.bf	disease.vim
AX-89209359	0.903597935838681	1.51	NA	0.862340451790168	0.75	NA	0.769918666218645	1.54	NA
AX-89209360	0.900369209530513	0	NA	0.859812571654758	0.25	NA	0.699718930980329	0.75	NA
AX-89209362	0.48364803992142	1.51	0.298212081192171	0.682090795960156	0.5	NA	0.756284447974057	1	NA
AX-89209364	0.819915662247262	0	NA	0.702797823646011	0.75	NA	0.841428850372609	1.96	NA
AX-89209365	0.660214533591918	1.51	NA	0.87271712651442	1.79	NA	0.663062583148847	0.87	NA
AX-89209369	0.629889943476048	1	NA	0.731104109245211	0.5	NA	0.844886226157297	1.27	NA
AX-89209370	0.706518413709055	0.5	NA	0.859923797280258	0.75	NA	0.748877990480875	0.87	NA
AX-89209371	0.869284337311518	0.5	NA	0.824858424079673	1.79	NA	0.853066973326676	1.27	NA
AX-89209373	0.585445334268216	1	NA	0.721087194222081	0.25	NA	0.199126735528084	1.27	0.863593226176473
AX-89209375	0.913454560844775	0	NA	0.742473598289204	1.01	NA	0.843204538355864	0.87	NA
AX-89209376	0.914031881630689	1	NA	0.833645072641979	0.75	NA	0.828074598642073	0.62	NA
AX-89209377	0.918969887550468	0.5	NA	0.837867175028566	1.01	NA	0.732821220631787	0.62	NA
AX-89209379	0.894945542072539	0.5	NA	0.837973000492466	1.01	NA	0.840162597943185	1.27	NA
AX-89209380	0.919724830120011	0.5	NA	0.835018541476991	0.25	NA	0.583857420550568	1	NA
AX-89209383	0.870165911879093	0	NA	0.368544913064486	0.75	0.888324809774971	0.556191109612937	1	NA
AX-89209384	0.256391249305097	1	1.19598670548211	0.858904112768327	1.01	NA	0.806169575616991	0.75	NA
AX-89209386	0.873890233922805	1	NA	0.849819522943976	0.75	NA	0.783239714142642	1.96	NA
AX-89209389	0.651033688945789	1	NA	0.814805658890218	0	NA	0.725148931250118	0.75	NA
AX-89209390	0.863941803931726	0.5	NA	0.854564801938455	1.27	NA	0.653484363488133	0.87	NA
AX-89209391	0.881151330447765	2.03	NA	0.681283842295655	1.01	NA	0.726462562570074	1	NA
AX-89209392	0.889426597145613	0.5	NA	0.791038801799609	1.01	NA	0.789220249730186	1.14	NA
AX-89209395	0.833304639425541	1.51	NA	0.877474128325464	1.01	NA	0.782475365875251	1.14	NA
AX-89209398	0.830691826162051	0	NA	0.837867175028566	1.79	NA	0.836645436670699	1	NA
AX-89209401	0.864563318440438	1	NA	0.7029130529532	0.5	NA	0.742746635540928	1	NA
AX-89209402	0.820094588174146	1	NA	0.873228064504581	1.79	NA	0.808270765329321	1	NA
AX-89209405	0.685698157379595	2.03	NA	0.768930762049623	1.01	NA	0.718818199279609	0.62	NA
AX-89209406	0.705741931940259	1	NA	0.828725003780375	1.53	NA	0.420059935958704	0.75	0.773607519265525
AX-89209409	0.880283277576539	1	NA	0.602915639319399	1.53	NA	0.748877990480875	1.4	NA
AX-89209410	0.897452085166277	2.03	NA	0.868120758900532	1.27	NA	0.859099441943195	0.75	NA
AX-89209412	0.904609051071622	0.5	NA	0.760363552180113	1.01	NA	0.705789862636929	1	NA
AX-89209413	0.682290908141787	0.5	NA	0.820937038515859	1.01	NA	0.864483329794914	1.68	NA
AX-89209414	0.923863390397491	1.51	NA	0.837778093797003	0.5	NA	0.745997516173694	1.14	NA
AX-89209415	0.833273290318628	0.5	NA	0.878443515114305	1.01	NA	0.826387307098761	1.96	NA
AX-89209416	0.914958483734967	1	NA	0.864457993741141	0.75	NA	0.815079061134878	0.75	NA
AX-89209418	0.799920668513061	0	NA	0.837036227676086	0.25	NA	0.365591653385959	1.14	1.05076219490639
AX-89209419	0.612129063837382	0	NA	0.78238079635879	1.01	NA	0.838208950960923	0.62	NA
AX-89209420	0.809120199723313	0.5	NA	0.871641289643382	1.79	NA	0.785549527260118	0.62	NA
AX-89209423	0.905065407695428	2.03	NA	0.833928423348289	0.75	NA	0.800124284431116	1.82	NA
AX-89209424	0.728399981201288	1.51	NA	0.704389089912197	1.53	NA	0.717959233887113	0.75	NA
AX-89209425	0.888103183365483	1.51	NA	0.714642271651806	0.5	NA	0.848474960547204	1.27	NA
AX-89209426	0.909427974236773	1	NA	0.864457993741141	0.25	NA	0.681757185566276	0.87	NA
AX-89209427	0.923863390397491	2.55	NA	0.568102266143681	1.01	NA	0.343363555831723	0.62	1.27489936394302
AX-89209430	0.0586013650137222	0.5	1.32361283803908	0.796485962463198	0.5	NA	0.522162057786678	1.14	NA
AX-89209431	0.854768239328837	2.03	NA	0.780117001932992	1.53	NA	0.685833528958806	0.75	NA
AX-89209438	0.911886578804183	1.51	NA	0.726027835990813	1.01	NA	0.812617190240788	0.75	NA
AX-89209441	0.831646133769659	0.5	NA	0.799708479833278	1.53	NA	0.682843216929781	0.87	NA
AX-89209442	0.819108649792429	0	NA	0.742819252267727	0.5	NA	0.857519027346425	0.75	NA
AX-89209446	0.574440060475522	1	NA	0.867456373667282	0.5	NA	0.720099215103035	1	NA
AX-89209447	0.870792534138616	2.03	NA	0.873127439254068	1.27	NA	0.625799518948787	0.87	NA
AX-89209448	0.769624457892373	2.55	NA	0.474553727435692	0.75	0.587082711370923	0.493286166833333	1.27	0.527969828921722
AX-89209450	0.671502212960917	1.51	NA	0.86929810173215	0.5	NA	0.726900727119554	0.49	NA
AX-89209451	0.910479025304637	2.03	NA	0.861944560648049	0.75	NA	0.62598769803761	0.75	NA
AX-89209452	0.83669505015069	0	NA	0.796987304050094	1.27	NA	0.77891951574139	1.27	NA
AX-89209453	0.570885702933299	0.5	NA	0.820771762868158	0.75	NA	0.634926970809071	1.27	NA
AX-89209454	0.893454087310591	0	NA	0.647193102290268	1.27	NA	0.720670303567314	0.87	NA
AX-89209456	0.493949753198383	2.03	NA	0.361057339505765	0.5	0.978150331564456	0.795900942125016	0.75	NA
AX-89209457	0.797944322362374	0.5	NA	0.569884780961782	0.75	NA	0.851989112820003	1	NA
AX-89209458	0.913532394678281	0.5	NA	0.744461726697751	1.53	NA	0.847194248246956	1.54	NA
AX-89209459	0.846371342505571	0	NA	0.633959826870237	0.5	NA	0.714054713655227	0.49	NA
AX-89209461	0.662635129946811	0	NA	0.653743683344949	1.01	NA	0.73025166170651	0.87	NA
AX-89209462	0.885926996406777	1	NA	0.703740954807131	0.5	NA	0.505480303731212	1.54	NA
AX-89209467	0.669266570770867	2.55	NA	0.573172767931232	1.01	NA	0.674707437221392	1.27	NA
AX-89209469	0.617942459484563	0	NA	0.758713184646631	0.75	NA	0.750889822034977	0.75	NA
AX-89209473	0.801844842772955	1	NA	0.822749387613089	0.75	NA	0.694988596858179	1.4	NA
AX-89209474	0.744835128975532	2.03	NA	0.708993399912609	1.27	NA	0.678657599511235	1.68	NA
AX-89209475	0.903597935838681	2.55	NA	0.701218670602629	0.75	NA	0.862745884528439	0.75	NA
AX-89209477	0.851727230619934	1	NA	0.754123399008008	0.5	NA	0.596761784778005	1.54	NA
AX-89209479	0.886816492786111	2.03	NA	0.614400778648272	1.53	NA	0.790023759687384	0.49	NA
AX-89209480	0.148939272092772	1.51	1.34687192309243	0.647193102290268	0.75	NA	0.801345050018724	1.14	NA
AX-89209481	0.522213730673647	1	NA	0.817954499948524	1.27	NA	0.808270765329321	1.14	NA
AX-89209483	0.885921422268485	1	NA	0.597309148701194	0.25	NA	0.790023759687384	0.62	NA
AX-89209485	0.885926996406777	3.07	NA	0.403774971439525	0.75	0.69406263057991	0.656541379332145	0.75	NA
AX-89209489	0.382386501681603	1	0.414517729344141	0.426021419649445	1.53	0.531874704671885	0.794379158857456	1.82	NA
AX-89209490	0.864062288596178	0.5	NA	0.827848810375206	0.75	NA	0.740661126988892	0.87	NA
AX-89209491	0.803737909620777	1	NA	0.879765286037352	0.75	NA	0.772638634721513	0.62	NA
AX-89209492	0.870143696964256	1.51	NA	0.811956288218815	1.27	NA	0.625799518948787	1.82	NA
AX-89209493	0.917416369725305	0	NA	0.833236794426227	1.53	NA	0.713836645200138	1	NA
AX-89209495	0.738707481374976	1	NA	0.571416394075496	1.27	NA	0.77143466297188	0.87	NA
AX-89209497	0.899810782450218	2.55	NA	0.870884096170532	2.33	NA	0.780150006789569	1.27	NA
AX-89209498	0.896212993913222	1	NA	0.731104109245211	1.27	NA	0.82784357457823	0.62	NA
AX-89209499	0.879717164120118	1	NA	0.648030937544449	0.75	NA	0.780150006789569	0.62	NA
AX-89209500	0.886983869078928	0.5	NA	0.797772095420406	1.79	NA	0.833819260058222	1	NA
AX-89209501	0.919642888707155	2.03	NA	0.828725003780375	0.75	NA	0.80853649807327	1.27	NA
AX-89209503	0.652136020384256	0	NA	0.870986265199397	0.5	NA	0.751492331584865	0.87	NA
AX-89209504	0.797944322362374	0.5	NA	0.704510771655826	1.27	NA	0.86323579459869	0.75	NA
AX-89209505	0.204140913344453	1	0.928260390906895	0.869279752420379	0.75	NA	0.736392083355577	1.14	NA
AX-89209506	0.912702494445127	1.51	NA	0.64217305776251	0.25	NA	0.849713135646649	1	NA
AX-89209509	0.583361331094526	0.5	NA	0.832087203060839	1.27	NA	0.768048851742512	0.87	NA
AX-89209511	0.897877477191905	0.5	NA	0.83129406114369	1.27	NA	0.646663973567694	0.62	NA
AX-89209518	0.749034782249123	2.03	NA	0.826086433531071	1.27	NA	0.660386533848903	1.14	NA
AX-89209519	0.821322653791686	0	NA	0.515319267412847	0.5	NA	0.825519423634359	1	NA
AX-89209521	0.831943414268805	1.51	NA	0.498267681458183	0.75	1.09615887617843	0.726900727119554	0.49	NA
AX-89209523	0.920831453200716	1	NA	0.843969411246097	1.79	NA	0.835067136113859	1.14	NA
AX-89209524	0.857147732491229	1.51	NA	0.808359444179413	0	NA	0.635988904778278	0.75	NA
AX-89209527	0.909388820266447	1.51	NA	0.832826884960897	1.53	NA	0.833994443900047	0.75	NA
AX-89209528	0.537137905816206	1	NA	0.855986655997223	0.75	NA	0.72417303654829	0.87	NA
AX-89209529	0.756201318307639	0.5	NA	0.602887293963996	1.01	NA	0.811760390369771	0.49	NA
AX-89209535	0.855339340151391	0	NA	0.83129406114369	0.5	NA	0.657677714814273	0.87	NA
AX-89209537	0.76478462791557	1	NA	0.824796835458947	2.06	NA	0.751712681149278	0.62	NA
AX-89209538	0.806283957313138	1	NA	0.791887999120991	0.75	NA	0.804770653944286	1	NA
AX-89209543	0.79229678459135	1.51	NA	0.87271712651442	1.27	NA	0.793111516705145	0.75	NA
AX-89209544	0.783704582362787	1.51	NA	0.604832017035439	1.79	NA	0.700981840337888	2.1	NA
AX-89209547	0.907534717727668	0	NA	0.774572328284636	2.06	NA	0.786312091348003	1.82	NA
AX-89209549	0.0648825419288481	1	0.705631129601777	0.863986873909138	1.27	NA	0.662205602729389	1	NA
AX-89209550	0.920111712331654	1.51	NA	0.417718972509963	2.33	1.28181735911369	0.770340565024018	0.87	NA
AX-89209551	0.816804608880983	1	NA	0.846969242375465	1.27	NA	0.838475934713941	1.14	NA
AX-89209552	0.910226068454519	0.5	NA	0.815237890993306	1.01	NA	0.45198751498618	0.37	0.508997386330926
AX-89209554	0.833350207794266	0.5	NA	0.755325522156163	0.25	NA	0.84901456260562	1.68	NA
AX-89209555	0.825021490777271	1.51	NA	0.498267681458183	1.01	0.632234721284395	0.841428850372609	0.49	NA
AX-89209556	0.557035364009438	1	NA	0.552740398511422	1.01	NA	0.555020944145355	0.87	NA
AX-89209557	0.870913829580931	1	NA	0.499605645144089	1.01	1.04562141287147	0.842232725166291	0.87	NA
AX-89209558	0.738080093589481	1.51	NA	0.665116742879804	1.27	NA	0.643685984032078	0.87	NA
AX-89209559	0.90502245116074	0.5	NA	0.875139562380608	0.75	NA	0.646765626633043	0.62	NA
AX-89209560	0.920397845837095	2.03	NA	0.794285663284895	1.53	NA	0.757244203602146	0.49	NA
AX-89209562	0.808439061321026	0	NA	0.800891590110494	1.01	NA	0.703599053126512	1.27	NA
AX-89209565	0.760280107430979	1	NA	0.652310794484926	1.53	NA	0.576216912554925	1.4	NA
AX-89209568	0.892992650049203	0.5	NA	0.684203233005113	2.06	NA	0.839862583139192	0.62	NA
AX-89209569	0.731244109660358	1	NA	0.779445755752061	2.06	NA	0.820661415101104	1	NA
AX-89209571	0.859517963488698	1.51	NA	0.764938640846262	1.01	NA	0.255583154766703	0.37	1.22725359089152
AX-89209573	0.817091868356831	0.5	NA	0.540350656186167	1.53	NA	0.839152676948471	1.14	NA
AX-89209575	0.925071912898556	1	NA	0.72124519672849	2.6	NA	0.810302456519096	1.54	NA
AX-89209580	0.828134678523534	0	NA	0.765358771503888	1.53	NA	0.706699684567478	1	NA
AX-89209583	0.73800272891918	0.5	NA	0.861243511675328	1.27	NA	0.855933394189286	0.37	NA
AX-89209584	0.298646061098613	1	0.29915333830575	0.869060091385615	1.27	NA	0.853732053751475	1.14	NA
AX-89209585	0.505101446066148	1	NA	0.39158707009977	1.27	0.534097797982195	0.773973311625387	0.75	NA
AX-89209587	0.87030935885862	0.5	NA	0.848659166711074	0.5	NA	0.682660703095927	1.14	NA
AX-89209588	0.609727542762381	0.5	NA	0.698368232830042	0.5	NA	0.689815148892946	1.27	NA
AX-89209589	0.914031881630689	0.5	NA	0.744175601551897	0.25	NA	0.791197625681494	1.54	NA
AX-89209590	0.663291762404717	0	NA	0.850216630613057	0.75	NA	0.738518529463713	1	NA
AX-89209591	0.797214436815301	1	NA	0.800794110575146	1.27	NA	0.642763589802621	1	NA
AX-89209592	0.899743411949701	2.55	NA	0.837973000492466	1.01	NA	0.700086487547457	1	NA
AX-89209593	0.702726905275593	1	NA	0.866759229936572	1.01	NA	0.818184851189941	1	NA
AX-89209594	0.915909967586699	1	NA	0.875478573072839	1.53	NA	0.757212107156497	1.27	NA
AX-89209595	0.679980788269396	0.5	NA	0.879084544713285	1.79	NA	0.855853967729699	0.62	NA
AX-89209600	0.832321438674742	1	NA	0.648030937544449	0.75	NA	0.848353632963539	0.87	NA
AX-89209601	0.907534717727668	0.5	NA	0.814056225151359	0.25	NA	0.844731180411343	0.75	NA
AX-89209602	0.85203246478897	0.5	NA	0.846049103090282	1.27	NA	0.72033685019838	1	NA
AX-89209604	0.82216739412316	1	NA	0.879701238376887	2.6	NA	0.606337237997392	1.27	NA
AX-89209605	0.816173338899506	0.5	NA	0.646532746818293	0.75	NA	0.826934906923473	1.4	NA
AX-89209606	0.863585033020708	2.03	NA	0.773677448747373	1.53	NA	0.7961287535075	0.87	NA
AX-89209608	0.856181205594585	1	NA	0.848959033332973	0.75	NA	0.865648406145189	0.62	NA
AX-89209609	0.741037758550401	1.51	NA	0.281972144328579	1.01	0.808242292905896	0.774623446082694	0.75	NA
AX-89209610	0.914031881630689	1	NA	0.567942448623838	0.25	NA	0.810302456519096	1.27	NA
AX-89209611	0.835784419432313	0.5	NA	0.759537147927784	1.79	NA	0.759386155069888	0.87	NA
AX-89209613	0.887745268045334	0.5	NA	0.812918786549221	0.25	NA	0.847156608675218	1	NA
AX-89209616	0.922605792477459	1.51	NA	0.877144825958007	1.27	NA	0.772439156350178	1.54	NA
AX-89209617	0.896912262627586	0.5	NA	0.850298183899827	1.53	NA	0.849786279811226	0.75	NA
AX-89209621	0.916360943060507	1.51	NA	0.814248874192183	0.75	NA	0.68666842305004	0.75	NA
AX-89209622	0.80354046825089	1	NA	0.593656614363867	1.27	NA	0.80675180765988	0.87	NA
AX-89209623	0.914732414112592	1	NA	0.870986265199397	0.25	NA	0.84497070170954	0.62	NA
AX-89209624	0.863772761116096	1	NA	0.830560718413022	0.5	NA	0.854293840638262	1.4	NA
AX-89209626	0.886884805573002	1	NA	0.84249738273198	0.75	NA	0.426057610392237	1.54	0.634885176467812
AX-89209628	0.838157147061757	2.55	NA	0.638955033012809	1.01	NA	0.807192562824566	0.24	NA
AX-89209630	0.80796668893675	1	NA	0.490071907462725	0.75	0.831820501500173	0.761126153715921	0.87	NA
AX-89209633	0.732346983761093	1	NA	0.304141839623419	2.06	0.739028271040878	0.66586401731625	1.4	NA
AX-89209634	0.820495058908874	2.03	NA	0.835393492290895	1.79	NA	0.777675047540106	1	NA
AX-89209636	0.900525760952302	0	NA	0.241069624913538	1.27	1.12057879298621	0.82918116264064	1	NA
AX-89209638	0.872073960575184	0.5	NA	0.750220285822902	1.01	NA	0.715458716078347	1.14	NA
AX-89209640	0.431911019861727	1.51	0.518331795794814	0.784366340995629	1.01	NA	0.851800008331002	1.68	NA
AX-89209641	0.90115975968808	1	NA	0.872899335694446	1.53	NA	0.609643616890281	0.49	NA
AX-89209642	0.820825223569577	0	NA	0.816195130658463	1.27	NA	0.791503605725926	1	NA
AX-89209643	0.672548045530287	1	NA	0.870509387743321	0.5	NA	0.83990038105723	0.49	NA
AX-89209644	0.892748663881655	1.51	NA	0.873127439254068	1.53	NA	0.761492254483323	1.4	NA
AX-89209646	0.851727230619934	0.5	NA	0.524083079525426	1.01	NA	0.663062583148847	1.27	NA
AX-89209647	0.923863390397491	0	NA	0.833236794426227	0.75	NA	0.688322163655182	0.49	NA
AX-89209650	0.921636269360063	1.51	NA	0.723084989171297	1.01	NA	0.825519423634359	1.14	NA
AX-89209651	0.886983869078928	0.5	NA	0.601969108267952	1.01	NA	0.778037972335133	1.14	NA
AX-89209652	0.862852811409117	0	NA	0.701937424255218	0.5	NA	0.401840937250252	1.27	0.51460321584539
AX-89209653	0.861762516014537	1	NA	0.872072808572672	1.53	NA	0.829184517920016	1	NA
AX-89209655	0.918969887550468	1	NA	0.561117710632237	1.53	NA	0.768203872531677	1.68	NA
AX-89209656	0.770325566074576	2.55	NA	0.85680630595427	0.75	NA	0.749277236277412	0.49	NA
AX-89209658	0.82216739412316	1.51	NA	0.851620247443549	0.5	NA	0.853571885181517	0.62	NA
AX-89209660	0.724508540588194	0.5	NA	0.531287773795405	0.5	NA	0.848597849796005	1.27	NA
AX-89209662	0.90502245116074	1.51	NA	0.870509387743321	1.79	NA	0.737041181297593	1	NA
AX-89209663	0.924155001318183	2.03	NA	0.859600376042116	1.27	NA	0.812921755512318	0.49	NA
AX-89209666	0.455712147020528	1	0.575623732454487	0.772012176536931	0	NA	0.863791475426252	0.49	NA
AX-89209670	0.844271519526575	1.51	NA	0.380051489093168	1.01	2.34650702628301	0.791503605725926	1.27	NA
AX-89209673	0.892940447709189	2.03	NA	0.817473266581605	1.01	NA	0.833358133364622	0.49	NA
AX-89209674	0.879373086496754	0	NA	0.800661122986485	0.5	NA	0.613127682230928	0.87	NA
AX-89209678	0.904590734557177	1	NA	0.753830861069218	1.53	NA	0.758995486271328	0.49	NA
AX-89209680	0.918969887550468	0.5	NA	0.687763749599857	2.06	NA	0.665819726727771	0.75	NA
AX-89209681	0.865787288645204	0.5	NA	0.840644190282537	1.53	NA	0.824616114347338	0.87	NA
AX-89209683	0.91922971948292	2.55	NA	0.837867175028566	1.01	NA	0.430601334886247	0.87	1.5537277912113
AX-89209685	0.914031881630689	1.51	NA	0.837973000492466	1.53	NA	0.707200845970566	0.87	NA
AX-89209689	0.868700311438799	1	NA	0.836687060392636	0.25	NA	0.859607674491913	1	NA
AX-89209690	0.309101454215975	0.5	0.420193642930523	0.560508766541568	0.5	NA	0.834700171055653	0.62	NA
AX-89209692	0.354800137432482	1.51	0.651068777055612	0.845975606159914	2.06	NA	0.832670391981984	1	NA
AX-89209693	0.788143563675231	0	NA	0.850582686181741	1.27	NA	0.670033166559066	1.4	NA
AX-89209694	0.613616544214903	1.51	NA	0.717909038550085	2.06	NA	0.845884983363834	0.87	NA
AX-89209695	0.918969887550468	0.5	NA	0.867108526133216	1.01	NA	0.846006460910746	0.37	NA
AX-89209696	0.797944322362374	1	NA	0.535218812038581	0.75	NA	0.754438680182825	1	NA
AX-89209697	0.922293146690104	0	NA	0.827848810375206	1.01	NA	0.821493371234064	1.4	NA
AX-89209702	0.459992409603466	0	0.684442164904336	0.369342138961187	0.5	1.03386864264453	0.620159881076842	1.4	NA
AX-89209703	0.923863390397491	0	NA	0.248206335313204	0.75	1.80599087001904	0.814976730785427	1.14	NA
AX-89209705	0.888103183365483	1.51	NA	0.880342503349449	0.5	NA	0.804770653944286	0.75	NA
AX-89209706	0.892748663881655	1.51	NA	0.737895604862824	1.27	NA	0.778037972335133	0.75	NA
AX-89209709	0.899875047857083	0	NA	0.879041089410977	1.79	NA	0.48274002967814	1	1.06918245588003
AX-89209712	0.585973978766119	1	NA	0.828725003780375	0.5	NA	0.855954254167344	1	NA
AX-89209713	0.889779466419973	2.03	NA	0.775593453544543	0.5	NA	0.851406771776299	1.54	NA
AX-89209716	0.00000766793165094768	3.07	2.07387612324154	0.818984781708017	1.27	NA	0.856482482464123	1.14	NA
AX-89209718	0.795763308890344	1.51	NA	0.652655086341153	1.79	NA	0.617214953003978	1.54	NA
AX-89209720	0.905628281358564	2.55	NA	0.879765286037352	0.75	NA	0.712683231942354	0.62	NA
AX-89209721	0.862164699895691	0.5	NA	0.560680482465102	1.27	NA	0.752551678496011	0.75	NA
AX-89209726	0.561191073958248	1	NA	0.848791277383713	1.27	NA	0.818692677362828	0.62	NA
AX-89209727	0.914031881630689	0	NA	0.797177405454118	0.5	NA	0.564557384056174	1.27	NA
AX-89209730	0.914031881630689	1	NA	0.844917271732447	1.27	NA	0.863382511962097	0.75	NA
AX-89209731	0.892748663881655	1.51	NA	0.626005889942662	0.75	NA	0.583051028295644	1	NA
AX-89209736	0.3465486101363	0.5	0.732886105078143	0.792592682730041	1.27	NA	0.565124136892135	0.87	NA
AX-89209737	0.918969887550468	1.51	NA	0.848959033332973	0.25	NA	0.842250577062728	0.87	NA
AX-89209738	0.848737739863157	0.5	NA	0.835204404048677	1.01	NA	0.484316580739578	0.62	0.899853154334912
AX-89209739	0.908435536336723	0.5	NA	0.825333546614388	1.53	NA	0.705564600388478	0.62	NA
AX-89209740	0.914031881630689	0.5	NA	0.744686984076517	1.79	NA	0.415785868286605	1.54	0.87652449475914
AX-89209741	0.811670738822912	1.51	NA	0.450233058217262	0.5	0.588866469738694	0.584855711162058	1.54	NA
AX-89209744	0.848240827202334	1.51	NA	0.665795921621179	0	NA	0.75254103481168	1	NA
AX-89209745	0.915909967586699	2.03	NA	0.810948301901182	1.01	NA	0.840810542714478	0.87	NA
AX-89209747	0.716622138620981	0.5	NA	0.80909059558064	1.01	NA	0.465313413670596	0.62	0.570066228932054
AX-89209748	0.480466505800813	1.51	1.17958044971924	0.833523236860355	0.75	NA	0.810154939760832	0.37	NA
AX-89209749	0.825021490777271	1	NA	0.872105767762832	2.06	NA	0.833088808939769	0.75	NA
AX-89209750	0.912753221973705	2.03	NA	0.707913907701336	0.75	NA	0.548453767901001	1.14	NA
AX-89209751	0.839605715175804	1	NA	0.512411799270383	1.27	NA	0.725148931250118	0.87	NA
AX-89209752	0.914031881630689	0	NA	0.756985468035797	1.01	NA	0.794824414337556	0.62	NA
AX-89209753	0.886602207867621	0.5	NA	0.813446686789543	1.79	NA	0.810060542926892	1.4	NA
AX-89209754	0.904590734557177	1	NA	0.851457284924864	1.01	NA	0.748559901247703	1	NA
AX-89209755	0.893454087310591	1	NA	0.493307142412126	0.75	0.654116150307434	0.798907974947675	1.27	NA
AX-89209756	0.0212518705716473	0.5	0.775958121650652	0.851252758587885	1.27	NA	0.606180185519606	1.14	NA
AX-89209758	0.864120177975555	3.6	NA	0.529814532754693	1.53	NA	0.78512334390961	1	NA
AX-89209762	0.90115975968808	1	NA	0.731104109245211	0.75	NA	0.854046196031743	1.14	NA
AX-89209763	0.892748663881655	1	NA	0.623064294739961	0.5	NA	0.523560512515962	1	NA
AX-89209764	0.625692362813855	2.03	NA	0.834354350657966	0.5	NA	0.649632018096953	0.37	NA
AX-89209768	0.335210266624085	0.5	0.858104140986796	0.719395667663816	1.27	NA	0.737425522805403	1.14	NA
AX-89209769	0.708798892990119	1	NA	0.835773718817376	2.06	NA	0.809353877985265	1.4	NA
AX-89209771	0.918969887550468	2.55	NA	0.8357672116171	0.75	NA	0.511642885697601	1.4	NA
AX-89209772	0.689217664314731	0	NA	0.722442503112046	1.01	NA	0.84315128596538	1.14	NA
AX-89209775	0.661422835791714	1.51	NA	0.876781908533484	2.06	NA	0.813690758424743	1.14	NA
AX-89209776	0.91215473957567	0.5	NA	0.806233097351144	0.5	NA	0.755172876133807	1.14	NA
AX-89209779	0.906280590478259	0	NA	0.742473598289204	1.01	NA	0.697573651864081	1.54	NA
AX-89209782	0.830954708368744	0	NA	0.824993853558721	1.79	NA	0.624000555972019	0.75	NA
AX-89209783	0.920111712331654	1	NA	0.575564837892882	0.75	NA	0.834146591101513	1	NA
AX-89209784	0.880943980698752	1.51	NA	0.835018541476991	1.27	NA	0.778037972335133	0.62	NA
AX-89209787	0.885921422268485	0	NA	0.753830861069218	1.01	NA	0.782629842048548	1.14	NA
AX-89209788	0.675849469280515	0	NA	0.817357095351441	1.01	NA	0.726280238588096	1	NA
AX-89209792	0.680834168848951	1	NA	0.717409290084041	1.79	NA	0.855268680637596	0.49	NA
AX-89209793	0.91215473957567	0.5	NA	0.833236794426227	0.75	NA	0.840810542714478	1.54	NA
AX-89209797	0.568698470485628	1	NA	0.651189277853458	1.79	NA	0.759517422630891	1	NA
AX-89209799	0.751698206044402	1.51	NA	0.814044806806281	0.75	NA	0.799820502511725	1	NA
AX-89209803	0.924340094167823	0.5	NA	0.289712408998608	2.06	0.71138640724879	0.853146516851844	0.75	NA
AX-89209807	0.76478462791557	1.51	NA	0.833236794426227	1.01	NA	0.838939736914857	0.75	NA
AX-89209810	0.838157147061757	1.51	NA	0.753830861069218	1.53	NA	0.221668621196044	0.87	1.16535188927368
AX-89209812	0.841847759447077	0.5	NA	0.420604853525838	0.75	0.806948731586932	0.674285545321518	1	NA
AX-89209813	0.585052593745622	0.5	NA	0.83478134742664	1.01	NA	0.215619236111318	1.4	1.36335154780612
AX-89209814	0.897788083439585	1	NA	0.773438662614627	1.01	NA	0.575793244227554	0.75	NA
AX-89209815	0.911316518885024	1.51	NA	0.834788044723632	1.53	NA	0.851792493716599	1.4	NA
AX-89209816	0.886602207867621	0.5	NA	0.821135258241819	0	NA	0.828814405904654	1.96	NA
AX-89209818	0.532853588846377	1.51	NA	0.798905042739787	1.01	NA	0.368777960608253	1	1.29483911648082
AX-89209819	0.843316351370244	2.03	NA	0.87120317498496	0.75	NA	0.798993414145504	1.14	NA
AX-89209822	0.918636748569446	2.03	NA	0.805941038646171	1.79	NA	0.704164993490378	0.87	NA
AX-89209823	0.672683318687266	0	NA	0.83478134742664	0.25	NA	0.42616553392196	0.75	0.614983710516008
AX-89209825	0.805975612007704	0	NA	0.855479028672686	0.75	NA	0.653198216384883	0.62	NA
AX-89209827	0.888547696014581	0.5	NA	0.787060980554932	0.25	NA	0.510172958335495	0.75	NA
AX-89209830	0.873908859567635	0.5	NA	0.790178565441353	1.01	NA	0.640580493564158	0.87	NA
AX-89209832	0.749541606056067	0	NA	0.379739187367503	1.53	0.998008684185985	0.813173783652299	0.87	NA
AX-89209833	0.911196746588745	1	NA	0.826005968689161	1.01	NA	0.762788116630528	1	NA
AX-89209834	0.868209967276219	1	NA	0.782955316584866	1.27	NA	0.779832536772767	1	NA
AX-89209838	0.821043766532654	0	NA	0.831349115831515	0.25	NA	0.819201577675656	1.14	NA
AX-89209840	0.885799844408789	1	NA	0.53412333118825	1.53	NA	0.855706188624493	1	NA
AX-89209841	0.923863390397491	1	NA	0.863143200936486	0.25	NA	0.705938253592231	1.27	NA
AX-89209842	0.829288228548284	0.5	NA	0.86730084422402	1.01	NA	0.744298082999984	1.27	NA
AX-89209844	0.563805673328525	2.03	NA	0.365445370882576	1.01	0.938889090684159	0.670525701820646	0.75	NA
AX-89209845	0.899672514091702	0	NA	0.857789806981463	1.79	NA	0.680662775509005	1.14	NA
AX-89209846	0.00107948676714733	2.55	1.6726694221081	0.660982489476982	0.25	NA	0.758487481948124	0.62	NA
AX-89209849	0.862852811409117	1	NA	0.646060997315161	0.5	NA	0.715770621621667	1.27	NA
AX-89209852	0.864767749440376	1.51	NA	0.876446099435928	0.25	NA	0.782321504668281	0.62	NA
AX-89209853	0.506708675633545	2.55	NA	0.68993796016687	0.75	NA	0.648212684200596	0.12	NA
AX-89209858	0.913532394678281	0	NA	0.679931858392395	1.53	NA	0.865840204537803	0.37	NA
AX-89209860	0.879717164120118	2.03	NA	0.725572919644303	1.53	NA	0.8151513185773	0.87	NA
AX-89209861	0.916526277084413	1.51	NA	0.737121234002546	0.5	NA	0.738506063815928	1.27	NA
AX-89209863	0.917316316449694	1.51	NA	0.50784662731396	1.01	NA	0.852828137001233	1.68	NA
AX-89209864	0.904609051071622	0	NA	0.835903782276035	1.27	NA	0.646632770674139	0.49	NA
AX-89209867	0.855339340151391	1	NA	0.403774971439525	1.27	1.70113194217963	0.845017229118799	0.75	NA
AX-89209868	0.776328840054803	1.51	NA	0.821072102408256	0.75	NA	0.845884983363834	0.87	NA
AX-89209871	0.855339340151391	1	NA	0.661457337454559	1.79	NA	0.551269622025083	0.62	NA
AX-89209872	0.892748663881655	0	NA	0.715722542575322	2.06	NA	0.623187093929127	0.75	NA
AX-89209874	0.913335963677056	1	NA	0.679346480253077	0.75	NA	0.703599053126512	1.4	NA
AX-89209877	0.91922971948292	1.51	NA	0.864457993741141	1.53	NA	0.863799438961404	0.62	NA
AX-89209879	0.892748663881655	2.03	NA	0.81604888800822	1.01	NA	0.691212124225293	0.75	NA
AX-89209881	0.80518689466173	2.55	NA	0.854300958616555	0.5	NA	0.764095380096507	1	NA
AX-89209882	0.771698784359225	1	NA	0.691817508652575	1.53	NA	0.828907435507877	1	NA
AX-89209883	0.89291518034807	0.5	NA	0.817473266581605	0.5	NA	0.814574134354427	1.54	NA
AX-89209884	0.864923524332772	0.5	NA	0.784464864354248	0.25	NA	0.777393168284515	0.75	NA
AX-89209885	0.888103183365483	0.5	NA	0.801337618143086	1.27	NA	0.531520190046342	1	NA
AX-89209886	0.918969887550468	0.5	NA	0.813396953510616	1.53	NA	0.830316527842117	0.49	NA
AX-89209889	0.918969887550468	0.5	NA	0.839004199401017	1.27	NA	0.317896170208427	1.14	1.43056120515663
AX-89209890	0.862164699895691	0	NA	0.685956164555339	0.5	NA	0.560780393862121	1.14	NA
AX-89209892	0.90115975968808	2.03	NA	0.603168048768173	1.53	NA	0.826387307098761	1.14	NA
AX-89209896	0.677870331548678	1.51	NA	0.876423527244741	0.75	NA	0.658094224427847	1.27	NA
AX-89209898	0.825383659021567	0.5	NA	0.83478134742664	0.75	NA	0.794824414337556	1.68	NA
AX-89209899	0.899195065523019	0.5	NA	0.741659667117451	1.01	NA	0.791503605725926	1.14	NA
AX-89209900	0.864099355531565	0.5	NA	0.745508312301468	1.01	NA	0.833290842683493	1.14	NA
AX-89209903	0.910098555735979	0	NA	0.522314390469355	1.53	NA	0.710480581157163	0.37	NA
AX-89209908	0.913532394678281	3.07	NA	0.806627705605309	0.75	NA	0.681553447495039	0.75	NA
AX-89209911	0.842662026404939	1	NA	0.829478065795504	0.5	NA	0.820145584054986	0.75	NA
AX-89209912	0.891867706701551	0.5	NA	0.818651937864491	0.75	NA	0.799004164437949	1.27	NA
AX-89209916	0.924341364513058	2.03	NA	0.528592322373992	1.01	NA	0.83173864568316	0.87	NA
AX-89209917	0.891794575425835	2.55	NA	0.648077681855536	0.5	NA	0.616911419143992	2.1	NA
AX-89209922	0.864923524332772	1	NA	0.817236547771232	0.25	NA	0.39484970178348	1.14	0.816872059965926
AX-89209923	0.918969887550468	0	NA	0.864898598034423	0.5	NA	0.577071479190878	2.1	NA
AX-89209924	0.888103183365483	1	NA	0.837973000492466	0.5	NA	0.863791475426252	0.75	NA
AX-89209925	0.853887018543466	1	NA	0.535720335496029	1.27	NA	0.561348553578087	0.87	NA
AX-89209927	0.878063963082118	2.55	NA	0.848753551334872	0.75	NA	0.657677714814273	1.14	NA
AX-89209934	0.83664646274782	1.51	NA	0.77711585657831	1.53	NA	0.8165226765974	0.49	NA
AX-89209935	0.918969887550468	0.5	NA	0.696481117140532	1.53	NA	0.776911234599074	0.87	NA
AX-89209936	0.523817204098414	0	NA	0.789737926206078	0	NA	0.800816598329989	0.49	NA
AX-89209937	0.873077403670615	0.5	NA	0.473722899207595	0.5	0.664561474932344	0.800809214760764	0.62	NA
AX-89209938	0.902912593708343	1	NA	0.332327537608592	1.79	0.963247404614086	0.825220724496579	0.87	NA
AX-89209939	0.732965838846475	1	NA	0.616020400349259	0.5	NA	0.836780866816827	0.75	NA
AX-89209942	0.829567151812723	0	NA	0.858276310502164	1.27	NA	0.365591653385959	1.4	0.968709985125983
AX-89209945	0.0317152214682863	2.03	1.66915802810482	0.744627532592631	1.27	NA	0.860774307990246	1	NA
AX-89209951	0.858239402732542	0	NA	0.871156001626594	1.53	NA	0.847789903642382	1.14	NA
AX-89209952	0.824473078683327	1.51	NA	0.478256988745625	0.25	0.401947195981289	0.699176066883503	1	NA
AX-89209954	0.879615851294218	1.51	NA	0.759252123840945	2.06	NA	0.576187473802009	1.4	NA
AX-89209956	0.919345419466138	2.03	NA	0.86892280764565	1.27	NA	0.812161859838758	0.49	NA
AX-89209965	0.900378239877827	2.03	NA	0.410545139749855	1.01	0.757459622562777	0.815834407834347	1.54	NA
AX-89209967	0.915909967586699	1.51	NA	0.289712408998608	1.01	0.77485921900111	0.676161606367226	1.27	NA
AX-89209970	0.83669505015069	0.5	NA	0.612833101237985	1.53	NA	0.82332250090143	1	NA
AX-89209974	0.862789629607024	2.03	NA	0.81604888800822	0	NA	0.841428850372609	1.4	NA
AX-89209975	0.917890656212063	1	NA	0.474935856381693	1.53	0.592315417082768	0.837873729135158	1.27	NA
AX-89209976	0.736282651240862	0.5	NA	0.74523473260845	0.75	NA	0.606256335187254	0.49	NA
AX-89209978	0.873633196330863	1	NA	0.795535129896582	1.01	NA	0.849786279811226	0.75	NA
AX-89209979	0.481766811644134	1.51	0.389622064546143	0.818910988933658	0.75	NA	0.707123611263771	1	NA
AX-89209986	0.761386503423527	1.51	NA	0.779985566696062	1.53	NA	0.830209857814815	1.14	NA
AX-89209990	0.697579925556425	2.03	NA	0.279352740352093	0.75	0.794136175071871	0.840360917082647	1.4	NA
AX-89209991	0.871000188233011	1	NA	0.845071763735205	1.79	NA	0.83368984657036	0.75	NA
AX-89209995	0.894945542072539	0.5	NA	0.828516880282639	1.27	NA	0.842078568038644	1	NA
AX-89209997	0.396445653899962	0	0.546228861132455	0.825101491542855	1.53	NA	0.836305411922676	1.14	NA
AX-89209998	0.737663965993626	1.51	NA	0.678157261696687	1.01	NA	0.849372311228795	1.14	NA
AX-89210000	0.702325342074661	1	NA	0.524968122622652	1.01	NA	0.763807603921904	0.49	NA
AX-89210001	0.417262519307799	0.5	1.00379980293828	0.645699814920217	1.01	NA	0.773476724930743	0.62	NA
AX-89210003	0.848826658306464	1.51	NA	0.704384328780367	1.53	NA	0.809073719043657	0.62	NA
AX-89210004	0.897775567714423	1	NA	0.801269940208084	1.01	NA	0.777824971353438	0.75	NA
AX-89210006	0.847340322056741	1.51	NA	0.731708393250049	0.75	NA	0.743218631358757	0.75	NA
AX-89210007	0.840020697648597	0	NA	0.514322746863188	0.25	NA	0.779685735105462	1.27	NA
AX-89210008	0.449130039161016	1	0.576081121628629	0.580487963267789	0.5	NA	0.796794094103077	0.49	NA
AX-89210011	0.909427974236773	1.51	NA	0.368544913064486	0.5	0.936516558253389	0.807994919028831	1.14	NA
AX-89210015	0.0215203434966147	0.5	0.808139327381414	0.552897538295818	1.53	NA	0.799512554737194	0.62	NA
AX-89210016	0.544829568178497	0.5	NA	0.417494669301604	1.27	0.591734934116426	0.585984052924678	1	NA
AX-89210018	0.924596340325935	1	NA	0.876423527244741	1.01	NA	0.844207858163966	1.14	NA
AX-89210020	0.892940447709189	0	NA	0.83542069552561	0	NA	0.827510087899776	1.4	NA
AX-89210021	0.747756091234707	1	NA	0.741344176764962	0.75	NA	0.790856706634458	0.87	NA
AX-89210026	0.905529917640025	0.5	NA	0.720806772522365	0.75	NA	0.778577810708046	0.87	NA
AX-89210027	0.716622138620981	0.5	NA	0.279958377979982	1.79	1.57944782860457	0.82411254543529	0.87	NA
AX-89210028	0.898110884954973	2.55	NA	0.653743683344949	0.5	NA	0.720531994481143	1.27	NA
AX-89210030	0.68698139306886	0.5	NA	0.801887685853409	0.75	NA	0.680662775509005	1.68	NA
AX-89210031	0.918969887550468	1.51	NA	0.844409065400015	0.5	NA	0.629108163939743	1.27	NA
AX-89210032	0.499489425402213	1	NA	0.626721898481307	0.25	NA	0.59490160514472	0.75	NA
AX-89210034	0.882667557930762	1.51	NA	0.815703581454807	0.75	NA	0.640452937228513	0.87	NA
AX-89210036	0.914751491017993	2.03	NA	0.368544913064486	1.01	0.928935430950536	0.767941101876608	1.4	NA
AX-89210037	0.738707481374976	2.55	NA	0.650703567358963	1.01	NA	0.756918138457194	0.62	NA
AX-89210041	0.809034237807655	2.03	NA	0.833236794426227	1.53	NA	0.81430217789347	1	NA
AX-89210043	0.90115975968808	2.03	NA	0.862417716549885	2.06	NA	0.695069277707126	0.75	NA
AX-89210045	0.74397229590273	3.6	NA	0.644255936816948	1.01	NA	0.812617190240788	1.27	NA
AX-89210046	0.582629197495684	0.5	NA	0.868485874173517	1.79	NA	0.635230616174902	1.27	NA
AX-89210047	0.0000000309799795740427	1	1.60062357612681	0.827250455492515	1.01	NA	0.737425522805403	1	NA
AX-89210048	0.33865270686553	1	0.899000300571226	0.878626114773593	0	NA	0.461096420023547	0.75	0.678755106917686
AX-89210049	0.922253371609633	2.03	NA	0.306697294548602	0.5	0.722415300548598	0.634926970809071	1	NA
AX-89210050	0.831220078785008	0.5	NA	0.488529598047428	0.5	0.932034023431713	0.696053809946897	0.87	NA
AX-89210051	0.671637670705026	0.5	NA	0.879575407525405	0.5	NA	0.630099162711558	1	NA
AX-89210052	0.87142684179463	0.5	NA	0.714118227775319	1.01	NA	0.830916326022836	1	NA
AX-89210053	0.669266570770867	0	NA	0.646410351880484	2.06	NA	0.608305740170284	0.87	NA
AX-89210054	0.840269273444394	1	NA	0.689271277008814	1.53	NA	0.620159881076842	1.14	NA
AX-89210057	0.76478462791557	1.51	NA	0.421950407526727	2.33	0.88224455844564	0.670033166559066	1.4	NA
AX-89210060	0.849558326603902	2.03	NA	0.771450728454091	1.53	NA	0.741791225729293	1.14	NA
AX-89210061	0.723460226580701	1.51	NA	0.869650545545047	1.53	NA	0.651565607580454	0.87	NA
AX-89210062	0.889779466419973	2.03	NA	0.791887999120991	1.01	NA	0.620107830708319	0.87	NA
AX-89210063	0.77745067712848	1.51	NA	0.814079167972379	1.01	NA	0.858555199847055	0.75	NA
AX-89210064	0.840406522953799	0.5	NA	0.86843933851393	1.01	NA	0.81445192265796	1.27	NA
AX-89210068	0.869494741720985	0	NA	0.670710191077156	1.27	NA	0.759421904536102	0.24	NA
AX-89210069	0.913730748791229	0.5	NA	0.446778969876326	1.01	1.09612976022666	0.833290842683493	1	NA
AX-89210070	0.854323521121101	0	NA	0.760321191466827	0.75	NA	0.802244688504491	0.87	NA
AX-89210073	0.412165210213672	1.51	0.796579964331518	0.856626122503054	0.75	NA	0.416001653957046	0.62	0.981081616353303
AX-89210075	0.891612537575538	1.51	NA	0.807013491869111	1.01	NA	0.699718930980329	0.75	NA
AX-89210076	0.908896455324291	1.51	NA	0.513240494604396	1.53	NA	0.851748703997955	1	NA
AX-89210079	0.915909967586699	1	NA	0.614301449785302	0.75	NA	0.722447741218127	1.27	NA
AX-89210082	0.879615851294218	1	NA	0.855479028672686	0.5	NA	0.829663649512776	1.14	NA
AX-89210085	0.89291518034807	1.51	NA	0.877144825958007	1.01	NA	0.637348460289303	1	NA
AX-89210088	0.918667224063119	0.5	NA	0.653018582190565	0.5	NA	0.816034662152365	1	NA
AX-89210089	0.914246100958822	1	NA	0.368309635833432	1.27	1.00402024082251	0.650725004199512	0.87	NA
AX-89210090	0.20305720474524	1	0.726001117455553	0.811561669851247	0.75	NA	0.703599053126512	1.68	NA
AX-89210091	0.88999832396117	1.51	NA	0.799493401976295	1.53	NA	0.598737795999595	0.49	NA
AX-89210092	0.907534717727668	0.5	NA	0.73000274306705	1.01	NA	0.554681727506902	0.75	NA
AX-89210093	0.849998249614581	2.55	NA	0.660319854331344	0.5	NA	0.73025166170651	1.27	NA
AX-89210094	0.431235473544719	0.5	0.597215046506005	0.814672858355856	1.01	NA	0.84169599132461	1.82	NA
AX-89210097	0.877340465543625	0.5	NA	0.735533991951986	2.06	NA	0.538139502606266	0.87	NA
AX-89210098	0.893649052263586	1	NA	0.866759229936572	1.53	NA	0.76215343686478	1.14	NA
AX-89210100	0.894683533406928	1	NA	0.717013722697704	1.01	NA	0.665945990942274	0.37	NA
AX-89210102	0.856272285429976	0.5	NA	0.81133913185777	1.01	NA	0.39756556854358	1.14	0.802016461851872
AX-89210103	0.886816492786111	1.51	NA	0.848281696485202	0.5	NA	0.722671405271193	1.54	NA
AX-89210104	0.503442207844589	0.5	NA	0.457662312538864	1.27	1.21265038173997	0.815609386419188	0.87	NA
AX-89210105	0.86120132457699	0.5	NA	0.816656382669588	1.27	NA	0.468024668404157	0.49	0.621836310747411
AX-89210107	0.883693677729098	1	NA	0.83129406114369	1.53	NA	0.838100029543625	0.75	NA
AX-89210112	0.914031881630689	1	NA	0.765951414611123	0.5	NA	0.67522001540608	1.54	NA
AX-89210113	0.90125594169164	1	NA	0.829947672933403	1.01	NA	0.777890135532576	0.62	NA
AX-89210116	0.654222786852405	0.5	NA	0.818774171798064	1.79	NA	0.855268680637596	1.27	NA
AX-89210118	0.900525760952302	0	NA	0.756084608215565	0.25	NA	0.674347662119019	0.62	NA
AX-89210119	0.866549138245677	1.51	NA	0.77291708173663	1.53	NA	0.73496154424587	1.82	NA
AX-89210120	0.910098555735979	0.5	NA	0.666682449582673	0.5	NA	0.74109671065421	1	NA
AX-89210121	0.504461823639881	1.51	NA	0.857521487936646	0.5	NA	0.682229575897828	0.37	NA
AX-89210123	0.190121882599955	1.51	0.618576745760823	0.843192225157675	1.53	NA	0.472046582987695	0.62	0.589388273386396
AX-89210125	0.855339340151391	0.5	NA	0.740461671970564	0.5	NA	0.645531649153994	1.54	NA
AX-89210128	0.906177810766504	1	NA	0.854584602508097	1.79	NA	0.864010108979801	1.14	NA
AX-89210130	0.923863390397491	0.5	NA	0.776866615968255	1.53	NA	0.844207858163966	1.27	NA
AX-89210133	0.899224343493291	1	NA	0.476497609919613	1.01	0.803514726573967	0.857507792920903	1.14	NA
AX-89210136	0.822108705028986	0	NA	0.811948275105623	1.01	NA	0.747190175607356	0.24	NA
AX-89210137	0.0935198998773188	2.03	1.77785842618871	0.835191262226127	0.5	NA	0.863791475426252	1	NA
AX-89210139	0.855339340151391	0	NA	0.833236794426227	1.27	NA	0.811820902665242	0.62	NA
AX-89210140	0.884959001541606	1.51	NA	0.504177577595139	2.06	0.512660576840059	0.447149290587235	1.14	0.61183119585649
AX-89210142	0.878670116574865	0.5	NA	0.726027835990813	0.75	NA	0.841428850372609	1.14	NA
AX-89210146	0.892772640739772	0.5	NA	0.812033455930132	1.27	NA	0.658094224427847	0.75	NA
AX-89210147	0.880406386653037	0.5	NA	0.65186617620711	0.75	NA	0.713836645200138	0.62	NA
AX-89210149	0.870426162276649	1	NA	0.864489567064466	0.25	NA	0.835830785813833	0.75	NA
AX-89210150	0.592098669350787	1	NA	0.811330271793653	0.25	NA	0.863137579421451	0.75	NA
AX-89210152	0.923863390397491	0	NA	0.844655725296335	1.79	NA	0.145176692655611	1.14	1.19725010780633
AX-89210154	0.664268659750896	0.5	NA	0.586740212440457	0.25	NA	0.754169184206249	1.14	NA
AX-89210155	0.915909967586699	1.51	NA	0.747171133116812	0.75	NA	0.853146516851844	0.62	NA
AX-89210160	0.619775584194784	1	NA	0.819482702315133	0.75	NA	0.780150006789569	1	NA
AX-89210161	0.82201630145396	0.5	NA	0.614605232278515	1.27	NA	0.863791475426252	1.27	NA
AX-89210162	0.918225658135277	1.51	NA	0.771738331102428	1.01	NA	0.702978153925895	0.75	NA
AX-89210163	0.891061734896536	1.51	NA	0.80797389850942	0.75	NA	0.715117293959181	0.87	NA
AX-89210164	0.824163317515895	0.5	NA	0.864537598224252	1.01	NA	0.794824414337556	0.75	NA
AX-89210165	0.90319781705133	1	NA	0.821391825912744	1.01	NA	0.842920863095442	1.14	NA
AX-89210170	0.847340322056741	1	NA	0.782774090148885	0.25	NA	0.508989227885548	1.54	NA
AX-89210171	0.782532742390375	2.03	NA	0.838791046624176	2.06	NA	0.689815148892946	1	NA
AX-89210173	0.83669505015069	1	NA	0.727984481560642	1.01	NA	0.842573580423051	1.14	NA
AX-89210175	0.914031881630689	1	NA	0.870817023267039	1.53	NA	0.814054411950083	0.49	NA
AX-89210177	0.894739287428134	1.51	NA	0.770316180638828	1.01	NA	0.853022168072338	1.27	NA
AX-89210179	0.759347653215264	1	NA	0.73918375075454	0.25	NA	0.777824971353438	0.49	NA
AX-89210180	0.480551861787245	0.5	0.404661743537875	0.869060091385615	1.27	NA	0.846066221119189	0.62	NA
AX-89210182	0.909388820266447	1	NA	0.849141591607357	0.25	NA	0.844207858163966	1.14	NA
AX-89210183	0.412686091540348	1	0.377804973836784	0.780849622585838	1.01	NA	0.634926970809071	0.62	NA
AX-89210186	0.907722246889859	1.51	NA	0.870986265199397	1.27	NA	0.648212684200596	1.54	NA
AX-89210188	0.69491291367301	0.5	NA	0.45557144592126	1.27	0.564642176238284	0.591240187803849	0.49	NA
AX-89210189	0.390427810094558	0.5	0.904529485237676	0.685919924626956	1.01	NA	0.549053398142637	0.87	NA
AX-89210190	0.807392316479885	2.55	NA	0.664356202296451	1.27	NA	0.841428850372609	1.54	NA
AX-89210191	0.901022956633588	2.55	NA	0.753606802266091	1.27	NA	0.804770653944286	1	NA
AX-89210193	0.612229154903283	1	NA	0.609365797379993	1.53	NA	0.841428850372609	0.87	NA
AX-89210194	0.914699252261119	1	NA	0.670164210307279	1.27	NA	0.471152262459472	0.62	0.823065750632274
AX-89210195	0.899055983879739	0.5	NA	0.423848304063437	1.01	0.675570471880245	0.676902419810196	0.62	NA
AX-89210197	0.849642833939494	1.51	NA	0.666899078068706	1.27	NA	0.841153437779302	0.75	NA
AX-89210199	0.914003524855525	1	NA	0.751202463527026	1.01	NA	0.379763098668023	0.62	0.585569749645792
AX-89210202	0.823676495885065	1.51	NA	0.767617213640851	1.53	NA	0.849786279811226	1.27	NA
AX-89210203	0.886602207867621	1.51	NA	0.816556485795908	1.27	NA	0.710780051883116	0.62	NA
AX-89210204	0.588807632551232	1	NA	0.834355386818946	0.5	NA	0.577628341157643	0.87	NA
AX-89210205	0.61839900344193	1	NA	0.85395774638851	1.27	NA	0.634926970809071	1	NA
AX-89210208	0.80796668893675	1	NA	0.872781155058023	1.01	NA	0.852667543122703	1	NA
AX-89210210	0.914617955552806	0.5	NA	0.771081774435475	1.01	NA	0.667651298876711	0.75	NA
AX-89210212	0.715480002894221	0.5	NA	0.714118227775319	0.75	NA	0.537360159144713	1.27	NA
AX-89210214	0.919172697196052	1.51	NA	0.873415663120883	0.5	NA	0.772034892361271	1.14	NA
AX-89210217	0.868700311438799	1	NA	0.360016115005599	1.53	1.51678775983451	0.579037270003251	1.4	NA
AX-89210218	0.919172697196052	1	NA	0.665281842298237	0.25	NA	0.818184851189941	1	NA
AX-89210220	0.897867372923479	1	NA	0.711313820723913	1.27	NA	0.739970533178693	0.75	NA
AX-89210222	0.878063963082118	1.51	NA	0.833928423348289	0.25	NA	0.855268680637596	0.87	NA
AX-89210223	0.913335963677056	0.5	NA	0.879701238376887	1.27	NA	0.828595409089237	0.62	NA
AX-89210224	0.914031881630689	0	NA	0.787633552130104	0.5	NA	0.847345440169375	1.14	NA
AX-89210228	0.797748950741983	1	NA	0.644255936816948	1.27	NA	0.860109125227423	1.14	NA
AX-89210230	0.600036514753409	0	NA	0.382914641030304	1.27	2.03508513915711	0.760862492418512	1.27	NA
AX-89210236	0.78663995332131	0.5	NA	0.705997736322683	0.5	NA	0.817571221825757	0.87	NA
AX-89210237	0.851727230619934	1.51	NA	0.78572377644507	1.53	NA	0.658615464412598	1.27	NA
AX-89210238	0.876790778121685	1	NA	0.755338782233128	1.53	NA	0.82784357457823	0.37	NA
AX-89210239	0.613345338291585	1	NA	0.840105328966804	0.5	NA	0.587306050137249	0.75	NA
AX-89210240	0.766704495730088	0.5	NA	0.871906222724851	1.53	NA	0.812617190240788	1.27	NA
AX-89210241	0.913532394678281	1.51	NA	0.654215738001836	0.75	NA	0.743257297379956	1.27	NA
AX-89210242	0.456791268504431	1	0.668403208739956	0.815703581454807	1.01	NA	0.670033166559066	1.14	NA
AX-89210246	0.905552931326949	1	NA	0.80069024179436	1.01	NA	0.810184729399443	0.49	NA
AX-89210247	0.917675135360728	0	NA	0.610379548123595	1.27	NA	0.827510087899776	0.37	NA
AX-89210249	0.110966483532099	2.55	1.70151858668825	0.677442966098718	1.27	NA	0.777047832480293	0.87	NA
AX-89210251	0.918969887550468	2.03	NA	0.758531733406663	0.75	NA	0.68769107271927	0.87	NA
AX-89210253	0.902741005702487	1	NA	0.749759080597452	1.27	NA	0.846280577370187	0.37	NA
AX-89210255	0.744409489231707	1	NA	0.859923797280258	0.25	NA	0.828274280158331	1	NA
AX-89210256	0.916813523056765	1.51	NA	0.653743683344949	0.75	NA	0.705938253592231	1.54	NA
AX-89210258	0.879246120175855	0.5	NA	0.846052256452848	0.5	NA	0.859340203960507	0.87	NA
AX-89210260	0.878063963082118	1	NA	0.844743321560859	0.5	NA	0.797221539239317	2.24	NA
AX-89210261	0.840120007933587	3.07	NA	0.805941038646171	1.01	NA	0.827262923156139	1.27	NA
AX-89210262	0.8474218842155	0	NA	0.848650255381067	1.27	NA	0.410664233551022	0.75	0.64012529850963
AX-89210266	0.923863390397491	1.51	NA	0.653743683344949	1.27	NA	0.732821220631787	1.4	NA
AX-89210267	0.740546849105406	1.51	NA	0.398305702466414	2.06	1.3142368311033	0.795900942125016	0.75	NA
AX-89210273	0.461588178641625	0	0.41513800846838	0.845623729334322	2.33	NA	0.440123031071058	1	0.431947483948678
AX-89210275	0.882938295446027	1	NA	0.791615828851329	1.79	NA	0.864602801534191	1.27	NA
AX-89210276	0.910551547298547	0.5	NA	0.743705032431687	0.25	NA	0.826078225616609	0.75	NA
AX-89210279	0.84415729418182	2.03	NA	0.791887999120991	1.27	NA	0.68448821192816	0.62	NA
AX-89210281	0.823699212855119	0.5	NA	0.82148543733188	0.5	NA	0.822489623760407	1.96	NA
AX-89210284	0.914031881630689	0.5	NA	0.645863862502182	1.27	NA	0.405819737689631	0.75	2.04307675321957
AX-89210287	0.916385586260178	0	NA	0.645863862502182	0.5	NA	0.816151561014942	0.37	NA
AX-89210289	0.63143654676941	0.5	NA	0.835204404048677	1.53	NA	0.298123802246012	1.14	0.771477558412628
AX-89210291	0.702726905275593	0.5	NA	0.685253591898164	2.06	NA	0.622810673766624	1.27	NA
AX-89210292	0.886816492786111	1	NA	0.752935572233324	1.01	NA	0.864602801534191	1	NA
AX-89210293	0.918969887550468	1.51	NA	0.334591441055857	1.53	0.896962687514906	0.841428850372609	1.27	NA
AX-89210294	0.73299293285212	0.5	NA	0.361057339505765	1.01	1.00358930185443	0.832738371503591	0.87	NA
AX-89210300	0.893454087310591	0	NA	0.590957028738853	0.5	NA	0.548388652068281	1.4	NA
AX-89210302	0.496989029912303	1	NA	0.85382200160004	1.01	NA	0.787007749713995	0.75	NA
AX-89210303	0.661809493136854	0.5	NA	0.715722542575322	1.27	NA	0.745366073611721	1	NA
AX-89210304	0.917675135360728	0	NA	0.814965009204055	1.01	NA	0.435562444785176	0.49	1.07490527300614
AX-89210308	0.913532394678281	0.5	NA	0.790552509274927	0.75	NA	0.838939736914857	0.62	NA
AX-89210309	0.910098555735979	2.03	NA	0.705949410594052	1.01	NA	0.365350429029137	1.4	0.786129587091169
AX-89210312	0.691847803340997	0.5	NA	0.833677761385802	1.27	NA	0.77853153294068	1.27	NA
AX-89210316	0.793360658337386	2.03	NA	0.750035037831105	0.75	NA	0.849786279811226	1	NA
AX-89210319	0.869556478243874	0.5	NA	0.879083403214432	0.5	NA	0.781282434108731	1	NA
AX-89210325	0.653418296436099	1	NA	0.619529884685703	0.5	NA	0.35830611697442	1	0.512079344692738
AX-89210327	0.882938295446027	0	NA	0.428388174315158	0.75	0.674605931355282	0.836774578999074	1.27	NA
AX-89210329	0.923942368717673	1.51	NA	0.760396888816064	0.5	NA	0.865833651793165	1.14	NA
AX-89210330	0.782532742390375	1	NA	0.341661347415362	0.5	0.828233039936929	0.790030163482541	0.75	NA
AX-89210331	0.853906483135403	1	NA	0.873228064504581	0.75	NA	0.853046063500526	0.49	NA
AX-89210332	0.918359101710439	1	NA	0.74242230741596	1.01	NA	0.82662338209006	0.75	NA
AX-89210333	0.852558866448544	2.03	NA	0.833236794426227	0.75	NA	0.373242293998635	1.54	1.13721908159462
AX-89210335	0.887845325000641	1	NA	0.446266573499057	0.75	1.00302093767816	0.842462161137425	1	NA
AX-89210336	0.719423692574783	0.5	NA	0.76118253930395	1.01	NA	0.688575300903461	0.62	NA
AX-89210337	0.727261463236667	0	NA	0.819482702315133	0.75	NA	0.642763589802621	0.75	NA
AX-89210338	0.803737909620777	1.51	NA	0.779985566696062	1.01	NA	0.802053114796782	1	NA
AX-89210340	0.741600902119685	1	NA	0.368544913064486	1.01	1.95484079399394	0.652876681331625	1.14	NA
AX-89210341	0.512382632416979	1	NA	0.784464864354248	0.5	NA	0.477249260407828	1.4	0.857538568619162
AX-89210343	0.830135820136746	1	NA	0.757652155353921	1.01	NA	0.615437065527822	1	NA
AX-89210345	0.862164699895691	0.5	NA	0.811182907667078	0.5	NA	0.643773548467356	0.87	NA
AX-89210346	0.00000369851300972882	3.07	4.22360578397848	0.750834016688289	1.53	NA	0.795872497939242	0.87	NA
AX-89210347	0.626272750191729	1.51	NA	0.729265796748426	1.27	NA	0.766347349444428	1.14	NA
AX-89210349	0.786881232939605	1.51	NA	0.784196093912228	1.79	NA	0.615334699275857	1.27	NA
AX-89210350	0.491031595632401	1.51	NA	0.39172663576886	1.53	1.3137040579289	0.757442290780821	1.27	NA
AX-89210351	0.916092640443496	0.5	NA	0.241069624913538	1.27	0.975492036433324	0.21373348984474	0.62	0.927488926787774
AX-89210352	0.916092640443496	0.5	NA	0.607548609914697	2.06	NA	0.730659519232452	1.27	NA
AX-89210353	0.692107974625825	1	NA	0.879041089410977	1.27	NA	0.815732409319384	0.62	NA
AX-89210356	0.852209873087329	2.55	NA	0.794285663284895	1.79	NA	0.841428850372609	1.27	NA
AX-89210358	0.91215473957567	2.03	NA	0.824892391092121	0.5	NA	0.855268680637596	1	NA
AX-89210359	0.785703339505314	2.03	NA	0.780139825303285	0.75	NA	0.620803421036367	1.4	NA
AX-89210362	0.910031990235571	1	NA	0.692772778456535	1.53	NA	0.664935942217444	1.27	NA
AX-89210363	0.341637399050338	2.55	1.47511222851984	0.872662033939792	0.75	NA	0.860527063158223	1.68	NA
AX-89210367	0.887931626854513	1.51	NA	0.531851250386529	1.27	NA	0.662550834152294	1.27	NA
AX-89210369	0.473222409057897	2.55	1.86484690409311	0.603434341345768	1.79	NA	0.860007647851087	1.27	NA
AX-89210370	0.64887645667502	1	NA	0.833236794426227	1.53	NA	0.807737226009511	0.75	NA
AX-89210371	0.515013842295443	1.51	NA	0.808253279865085	0.75	NA	0.799017875062975	0.75	NA
AX-89210373	0.406359867116929	0.5	1.14636664322611	0.870817023267039	1.01	NA	0.82918116264064	0.87	NA
AX-89210374	0.887845325000641	0.5	NA	0.735527365387917	1.53	NA	0.863791475426252	0.62	NA
AX-89210376	0.897775567714423	0.5	NA	0.586593161623628	1.01	NA	0.849786279811226	1.14	NA
AX-89210382	0.0646161180928968	1.51	0.780004987848525	0.757418857404906	1.27	NA	0.816264826846174	1.27	NA
AX-89210383	0.829288228548284	0.5	NA	0.481689396189856	1.27	1.17160611982192	0.781055464051685	0.87	NA
AX-89210385	0.44295201191365	1.51	0.549648011084334	0.80069024179436	0.25	NA	0.852127317776542	1.27	NA
AX-89210386	0.870165911879093	1.51	NA	0.874818183395311	1.79	NA	0.721688893406912	1.14	NA
AX-89210387	0.855339340151391	0.5	NA	0.871269502214166	1.01	NA	0.862792495543734	1.14	NA
AX-89210391	0.923863390397491	2.03	NA	0.505765416882328	0.75	NA	0.637878300546318	0.75	NA
AX-89210392	0.671721369520448	1	NA	0.653743683344949	1.01	NA	0.856322710632578	1	NA
AX-89210393	0.89922400779658	0.5	NA	0.565290199005698	0.75	NA	0.757176829237986	1.14	NA
AX-89210395	0.801514468502875	1.51	NA	0.742119066345475	0.75	NA	0.861200277660048	1.4	NA
AX-89210396	0.921890135322824	0.5	NA	0.779014711270026	1.27	NA	0.832195273017718	1.4	NA
AX-89210399	0.910031990235571	2.03	NA	0.861059042287858	1.79	NA	0.723086763508008	1.27	NA
AX-89210400	0.000402282429395255	1.51	1.45721485394981	0.800016722735301	0.75	NA	0.854170408958466	0.87	NA
AX-89210401	0.892696570688438	0.5	NA	0.862600157284642	0.5	NA	0.80675180765988	0.75	NA
AX-89210402	0.736761636762689	0.5	NA	0.687633102137756	1.27	NA	0.765330450134766	1.14	NA
AX-89210403	0.663291762404717	0	NA	0.838490946759755	0.75	NA	0.829550163357666	0.87	NA
AX-89210405	0.552676246326588	1	NA	0.78810725290432	1.27	NA	0.311606461822242	1.14	1.10085614660498
AX-89210406	0.90610576066222	1	NA	0.794762819920931	0.75	NA	0.605465763840534	0.62	NA
AX-89210407	0.885921422268485	0.5	NA	0.811182907667078	1.53	NA	0.857519027346425	1	NA
AX-89210408	0.91215473957567	1.51	NA	0.820168722790237	1.27	NA	0.527697057288852	1.14	NA
AX-89210409	0.917172113713556	0.5	NA	0.788140163772229	0.5	NA	0.855268680637596	0.75	NA
AX-89210410	0.685405106205067	0	NA	0.630796133166179	1.01	NA	0.638017306438249	0.87	NA
AX-89210411	0.918969887550468	1	NA	0.446778969876326	1.01	1.15714451075192	0.706488308220943	0.87	NA
AX-89210413	0.855339340151391	1	NA	0.304852663122716	1.79	0.785777868318561	0.779685735105462	0.87	NA
AX-89210415	0.768097906355505	0.5	NA	0.729395379167946	1.01	NA	0.66378292933883	0.75	NA
AX-89210417	0.878063963082118	1.51	NA	0.847796351919687	1.01	NA	0.656642752647406	1.4	NA
AX-89210422	0.621126619066762	1	NA	0.653743683344949	1.53	NA	0.634926970809071	0.75	NA
AX-89210423	0.309916403638812	2.03	0.712123058537895	0.867163965026244	1.01	NA	0.712683231942354	1.68	NA
AX-89210424	0.904822677056448	2.03	NA	0.525922926310028	0.5	NA	0.811263759764834	1.14	NA
AX-89210429	0.918969887550468	1	NA	0.84402790369731	1.27	NA	0.62598769803761	1	NA
AX-89210430	0.797944322362374	2.03	NA	0.868314241265721	1.01	NA	0.765210817000709	0.87	NA
AX-89210432	0.360041722170093	2.03	0.59102820684685	0.833236794426227	1.27	NA	0.817442150960997	1.27	NA
AX-89210434	0.263592550091611	0.5	0.803305443689842	0.704384328780367	0.75	NA	0.832219425064041	1.27	NA
AX-89210437	0.897867372923479	0	NA	0.485202961185554	0.75	0.828170901075182	0.668333857954805	0.37	NA
AX-89210440	0.882822279306036	0.5	NA	0.856486147270108	0.5	NA	0.350066773828001	1.14	1.16980658815523
AX-89210442	0.904594731137104	1.51	NA	0.673721913880827	1.27	NA	0.720099215103035	0.87	NA
AX-89210444	0.896156532274065	1	NA	0.866128521861166	2.33	NA	0.813776186291729	1.27	NA
AX-89210445	0.81995624599805	1	NA	0.77291708173663	1.53	NA	0.538762892103335	1.27	NA
AX-89210446	0.87030935885862	1	NA	0.826068918649352	0.25	NA	0.809213918511755	1.14	NA
AX-89210447	0.902736451553925	2.03	NA	0.825364616390326	1.27	NA	0.64861005930766	0.87	NA
AX-89210448	0.780608581720586	1.51	NA	0.506981766359628	1.01	NA	0.430466572997117	1.4	0.609551679797736
AX-89210456	0.218402642692576	0.5	0.856016030574245	0.86843933851393	0.75	NA	0.812908875514811	1	NA
AX-89210457	0.141195892343759	0.5	1.3910185205187	0.837867175028566	0.25	NA	0.835426383526722	1	NA
AX-89210458	0.656609601732443	2.55	NA	0.833236794426227	0.25	NA	0.360983402683743	0.24	0.961671281565279
AX-89210459	0.878670116574865	1.51	NA	0.804421598288158	1.01	NA	0.556497972787424	0.87	NA
AX-89210460	0.899258872181534	1	NA	0.828019926888583	0.75	NA	0.743218631358757	0.75	NA
AX-89210463	0.901434177103119	1.51	NA	0.730669230459157	1.27	NA	0.849648937343475	1.4	NA
AX-89210464	0.581109158251156	0.5	NA	0.556170938213822	1.79	NA	0.832032396019501	1	NA
AX-89210466	0.892032094379394	1	NA	0.57155673840387	0.75	NA	0.833088808939769	1.14	NA
AX-89210468	0.848987957439816	1	NA	0.780473296794308	0.25	NA	0.833942011451278	0.49	NA
AX-89210469	0.900525760952302	0.5	NA	0.793159097372972	0.75	NA	0.845884983363834	1	NA
AX-89210470	0.55369770349349	1	NA	0.684325234299697	1.79	NA	0.85108923517376	0.75	NA
AX-89210471	0.881135624225562	0.5	NA	0.835204404048677	0.75	NA	0.811572999951248	1.27	NA
AX-89210472	0.881238876849077	2.03	NA	0.690635057367678	0.75	NA	0.85846388980391	0.62	NA
AX-89210473	0.76664508960412	3.07	NA	0.827918538628011	1.53	NA	0.756496275008835	0.87	NA
AX-89210476	0.91215473957567	0	NA	0.833645072641979	1.53	NA	0.597861341800954	0.87	NA
AX-89210477	0.770520043757552	0	NA	0.824892391092121	1.27	NA	0.739033824674086	0.87	NA
AX-89210479	0.87030935885862	0.5	NA	0.839524704429874	1.27	NA	0.757442290780821	1.14	NA
AX-89210481	0.780608581720586	1	NA	0.748838010013126	0.25	NA	0.696758127806479	1.27	NA
AX-89210482	0.826383838407377	1.51	NA	0.855567599643161	1.01	NA	0.724812638915517	0.49	NA
AX-89210484	0.914031881630689	1	NA	0.606552084248525	1.27	NA	0.678311567610577	1.14	NA
AX-89210486	0.901090932240134	1	NA	0.87275217555385	0.25	NA	0.730587397867765	0.75	NA
AX-89210489	0.437988361094302	0.5	0.898643642299488	0.865436832054138	1.01	NA	0.860873904934346	0.49	NA
AX-89210490	0.914699252261119	1	NA	0.859600376042116	0.5	NA	0.812280806939513	1.27	NA
AX-89210491	0.798667593176107	1.51	NA	0.779968258331135	0.75	NA	0.280550272634091	1.68	0.65194941945091
AX-89210494	0.83669505015069	2.03	NA	0.780139825303285	1.53	NA	0.683902304350526	1	NA
AX-89210495	0.674317892755813	1.51	NA	0.865436832054138	1.79	NA	0.855268680637596	1.96	NA
AX-89210496	0.57651328496442	0	NA	0.693229267405512	1.01	NA	0.509244428050139	0.37	NA
AX-89210497	0.367811129963092	0.5	0.477889122434291	0.547738981312675	2.33	NA	0.833189005041608	0.87	NA
AX-89210498	0.898332912817608	1.51	NA	0.601174870455191	0.25	NA	0.475515519617473	1.27	1.55649805058541
AX-89210499	0.80099130093328	0	NA	0.715627534577255	2.06	NA	0.832558740336302	1.14	NA
AX-89210500	0.731244109660358	1	NA	0.831581674028318	0.75	NA	0.851453339648224	1	NA
AX-89210504	0.918969887550468	0	NA	0.878132564559271	0.5	NA	0.852690594039878	0.87	NA
AX-89210508	0.899880015515129	2.03	NA	0.804245267557154	2.33	NA	0.526780721945715	0.49	NA
AX-89210509	0.568555098862001	2.03	NA	0.764708677414118	0.5	NA	0.853066973326676	0.75	NA
AX-89210515	0.745912896448548	1.51	NA	0.832680535201972	1.01	NA	0.840478895719821	0.75	NA
AX-89210516	0.911623267660665	1.51	NA	0.680106600176625	0	NA	0.729162833707403	1.27	NA
AX-89210518	0.820283414433666	1	NA	0.70447167014475	0.75	NA	0.851676716295269	1.14	NA
AX-89210519	0.913730748791229	2.03	NA	0.779985566696062	0.75	NA	0.82890272246528	1.14	NA
AX-89210520	0.695617793550184	0	NA	0.840013410716041	1.01	NA	0.729732808712301	0.75	NA
AX-89210522	0.728399981201288	0.5	NA	0.820075695396359	1.01	NA	0.730675484205425	0.87	NA
AX-89210524	0.905670060672335	0.5	NA	0.833236794426227	1.79	NA	0.84786280967933	0.87	NA
AX-89210526	0.368170865797689	2.03	0.98635327695357	0.873127439254068	1.01	NA	0.865182177589607	0.37	NA
AX-89210527	0.000097910334698334	2.03	1.91548118538592	0.818910988933658	0.5	NA	0.848405201493763	0.75	NA
AX-89210528	0.878670116574865	0	NA	0.835018541476991	0.75	NA	0.487417283867872	0.87	0.929389686206089
AX-89210529	0.873560400239663	1	NA	0.343795435587366	1.27	1.16006881526126	0.863206207290823	1.27	NA
AX-89210530	0.919172697196052	0	NA	0.879765286037352	0.75	NA	0.839280822861447	0.75	NA
AX-89210532	0.918667224063119	1	NA	0.588911929745002	2.06	NA	0.751722070950777	1.4	NA
AX-89210534	0.850434921506744	0.5	NA	0.849106388698989	0.5	NA	0.855416358294942	1.4	NA
AX-89210535	0.908435536336723	2.03	NA	0.540254240709006	0.25	NA	0.837131992645747	1.27	NA
AX-89210537	0.857953844661187	2.03	NA	0.850582686181741	0.5	NA	0.588516388099821	0.75	NA
AX-89210543	0.720844666720454	1	NA	0.406257706190397	2.33	0.772145525143534	0.853571885181517	0.62	NA
AX-89210544	0.855847618836092	0.5	NA	0.813857642642186	0.75	NA	0.631232357461121	1.68	NA
AX-89210545	0.906711730904619	0.5	NA	0.876781908533484	0.5	NA	0.684983395974469	1.27	NA
AX-89210546	0.506259805840724	1	NA	0.76303419799342	1.01	NA	0.487417283867872	1	0.575368609020264
AX-89210548	0.8474218842155	1.51	NA	0.866056861460358	0.5	NA	0.565213821877391	0.87	NA
AX-89210551	0.91215473957567	0.5	NA	0.653743683344949	1.27	NA	0.695586248195271	0.87	NA
AX-89210552	0.919215267733294	0	NA	0.762166858557763	1.27	NA	0.849786279811226	1.4	NA
AX-89210553	0.784204819595609	0.5	NA	0.357336171694423	1.01	0.95703287586502	0.834379361792512	1.14	NA
AX-89210554	0.669889276400108	1	NA	0.451565769409581	0.75	1.02708647462947	0.755771392111323	1.14	NA
AX-89210555	0.379374109794628	2.03	1.0079098386575	0.80992885455341	2.33	NA	0.634926970809071	0.49	NA
AX-89210557	0.744835128975532	0.5	NA	0.745635859367877	1.01	NA	0.778562767993136	1.14	NA
AX-89210559	0.914031881630689	0.5	NA	0.730830836363932	1.27	NA	0.792539046870499	0.75	NA
AX-89210561	0.310333225122059	0	1.02838962601477	0.868751190912335	1.01	NA	0.798337175338437	1.4	NA
AX-89210563	0.900092447011933	1	NA	0.820278068348958	0.75	NA	0.668703008652927	0.62	NA
AX-89210564	0.82366083242215	1.51	NA	0.812383453625849	1.01	NA	0.716274463258775	1.27	NA
AX-89210566	0.858811577585914	0.5	NA	0.56657862855588	1.01	NA	0.663325523927056	0.24	NA
AX-89210572	0.922218148432651	1	NA	0.653701055903548	1.79	NA	0.791135476864622	1.4	NA
AX-89210573	0.588807632551232	0	NA	0.871968896115313	0.5	NA	0.849873047900744	0.49	NA
AX-89210574	0.841574527583267	1	NA	0.780473296794308	0.75	NA	0.865840204537803	1.14	NA
AX-89210575	0.370872534767037	2.03	1.01145877203181	0.617174760070452	0.5	NA	0.735928096803786	1.27	NA
AX-89210577	0.245377783644235	3.07	1.32664618731449	0.762035078982486	0.25	NA	0.365350429029137	0.87	1.4548105523271
AX-89210582	0.903597935838681	1.51	NA	0.683436258560944	0.5	NA	0.647576821275949	1.54	NA
AX-89210583	0.909480824168288	1	NA	0.793817592416356	0	NA	0.682798171481213	0.87	NA
AX-89210584	0.910226698096756	0.5	NA	0.851126779531916	1.27	NA	0.865067625965311	0.87	NA
AX-89210585	0.920093568979805	0	NA	0.869686138498559	0.5	NA	0.841428850372609	2.1	NA
AX-89210586	0.882531721124398	2.03	NA	0.880342503349449	1.01	NA	0.706322387188552	0.62	NA
AX-89210588	0.895201083976563	1	NA	0.833645072641979	1.01	NA	0.780596686915675	1.4	NA
AX-89210591	0.920517283320905	0.5	NA	0.744627532592631	1.79	NA	0.799017875062975	0.62	NA
AX-89210595	0.797944322362374	1	NA	0.852173450043569	0.5	NA	0.62598769803761	0.75	NA
AX-89210597	0.914031881630689	1	NA	0.835019182158984	1.01	NA	0.764923979029018	0.62	NA
AX-89210598	0.798857817765065	1	NA	0.403774971439525	0.25	0.541674917046826	0.816256384960975	1.82	NA
AX-89210599	0.453281707939808	1	0.568168643419481	0.826054984818894	0.75	NA	0.296767094154292	1.4	0.971208074350192
AX-89210605	0.900077509912212	1	NA	0.791756537512526	1.01	NA	0.616616766628413	1	NA
AX-89210609	0.817269576298434	2.03	NA	0.815480469959402	1.01	NA	0.86211770620743	1.14	NA
AX-89210610	0.831220078785008	0	NA	0.873014383051004	0.5	NA	0.757623567046885	0.75	NA
AX-89210611	0.873568158264181	1	NA	0.799098220150975	1.27	NA	0.755141677846764	0.87	NA
AX-89210615	0.894683533406928	1.51	NA	0.844852109992057	0.5	NA	0.860983413976141	1	NA
AX-89210616	0.00000000280069095087094	7.47	2.88706898940731	0.872530877538393	1.27	NA	0.780715282013086	1	NA
AX-89210617	0.858177715055221	0.5	NA	0.804421598288158	0.5	NA	0.656454990566144	1.14	NA
AX-89210618	0.658511548899505	0.5	NA	0.833645072641979	2.06	NA	0.794972664110404	0.87	NA
AX-89210619	0.908435536336723	0	NA	0.395441636318413	1.27	0.84485598955368	0.845884983363834	1.27	NA
AX-89210620	0.810616051509732	1	NA	0.770001307701777	1.01	NA	0.252856106160884	1.27	0.751686786911414
AX-89210625	0.915909967586699	0.5	NA	0.848319751049547	0.5	NA	0.779217774087898	0.87	NA
AX-89210627	0.555755469852045	1	NA	0.65575293319953	0.5	NA	0.860058360161427	1.14	NA
AX-89210628	0.862729206715171	1.51	NA	0.804420931617637	1.01	NA	0.865468051180045	1	NA
AX-89210629	0.887733544877303	1	NA	0.876591097361077	1.53	NA	0.818701052074615	1	NA
AX-89210631	0.908435536336723	1.51	NA	0.807684271317344	1.01	NA	0.685179701750742	1	NA
AX-89210632	0.650560909208855	0.5	NA	0.726027835990813	1.01	NA	0.414075401433047	0.87	0.789449186586313
AX-89210634	0.263923354129987	0.5	0.456035476069015	0.400125629503295	0.5	0.4778966616478	0.848602759907807	1.14	NA
AX-89210637	0.83669505015069	0.5	NA	0.826068918649352	0.25	NA	0.52498192137801	1.14	NA
AX-89210639	0.578075728907215	1	NA	0.864328668339428	1.79	NA	0.28477748669644	1.14	2.62118449531701
AX-89210642	0.690068699161492	0	NA	0.552775966939628	0	NA	0.408412279422788	1.14	0.760587185017319
AX-89210643	0.77151811845104	1.51	NA	0.855432668111753	0.5	NA	0.844845464148321	1.27	NA
AX-89210644	0.0428675137326354	1.51	0.540640652214474	0.754230993596861	1.53	NA	0.438288897022096	1.14	0.426677481290198
AX-89210645	0.823932444899637	1	NA	0.876591097361077	2.06	NA	0.641857437412785	1.4	NA
AX-89210647	0.899502769096615	0.5	NA	0.241069624913538	0.5	1.27670452262522	0.844424886722422	1.96	NA
AX-89210650	0.79511735981313	1	NA	0.841606102326228	1.27	NA	0.836305411922676	1.82	NA
AX-89210651	0.791698149818085	0.5	NA	0.848959033332973	0.5	NA	0.145176692655611	1.68	1.64834360450871
AX-89210653	0.839696522158478	2.03	NA	0.733671606706767	0.75	NA	0.840926842627794	0.49	NA
AX-89210654	0.817219154958583	0	NA	0.679141862750692	0.75	NA	0.714054713655227	0.87	NA
AX-89210659	0.867781720646815	0.5	NA	0.642785602021315	1.01	NA	0.856322710632578	0.62	NA
AX-89210660	0.892032094379394	1	NA	0.837867175028566	1.27	NA	0.686313918908488	0.75	NA
AX-89210661	0.651317093041397	1.51	NA	0.368309635833432	1.79	0.944058894344542	0.834146591101513	1.27	NA
AX-89210662	0.895665084288135	1.51	NA	0.848236197353662	1.01	NA	0.681897156496568	0.75	NA
AX-89210663	0.914031881630689	0.5	NA	0.742937146992066	1.79	NA	0.75736768832496	1.14	NA
AX-89210664	0.844271519526575	2.03	NA	0.776936318382407	1.01	NA	0.423579699760348	0.75	0.836564148108913
AX-89210666	0.542459749177265	1	NA	0.778479254952029	0.75	NA	0.721366925894202	1.82	NA
AX-89210669	0.919170841995191	1.51	NA	0.742473598289204	1.01	NA	0.754169184206249	1.14	NA
AX-89210672	0.805503184526321	1.51	NA	0.876781908533484	0.5	NA	0.845173176746665	1.68	NA
AX-89210673	0.87030935885862	1	NA	0.743631044242164	1.53	NA	0.777748057841251	1.14	NA
AX-89210675	0.443991318795529	3.6	0.687665669593132	0.848959033332973	0.5	NA	0.654751341069724	1.14	NA
AX-89210677	0.880943980698752	1.51	NA	0.565155007830769	0.75	NA	0.817550543908135	0.49	NA
AX-89210678	0.846991394011358	1	NA	0.492880338615779	0.5	1.12988141838181	0.71088303293122	1.4	NA
AX-89210680	0.901893686285395	0.5	NA	0.865141845886235	0.75	NA	0.777468157836772	1.68	NA
AX-89210682	0.920517283320905	1.51	NA	0.795028381356513	1.01	NA	0.86316866835861	0.87	NA
AX-89210683	0.497273465312523	1	NA	0.744627532592631	1.27	NA	0.757811724478263	1.54	NA
AX-89210684	0.903597935838681	2.03	NA	0.589860089391232	1.01	NA	0.347338435464176	1.54	1.84682749609069
AX-89210685	0.880124225337469	1	NA	0.822749387613089	0.5	NA	0.855853967729699	0.87	NA
AX-89210686	0.755156583761786	2.55	NA	0.814777981088138	1.01	NA	0.619046363980435	0.87	NA
AX-89210687	0.914246100958822	0.5	NA	0.818164540586124	1.01	NA	0.391177963979818	1	0.946750766309464
AX-89210688	0.00159782802378342	1	1.24271472679306	0.668219347400624	1.01	NA	0.783594450656543	1.14	NA
AX-89210690	0.91609449830408	1.51	NA	0.857316726001742	0.75	NA	0.715117293959181	0.49	NA
AX-89210691	0.836971088206337	1	NA	0.790688790244173	1.27	NA	0.619746085142849	1	NA
AX-89210695	0.854323521121101	1	NA	0.857496328330367	0.5	NA	0.812697775574315	1.14	NA
AX-89210697	0.901473460317107	1	NA	0.573206633166069	1.27	NA	0.825826262715268	1.14	NA
AX-89210698	0.854323521121101	0.5	NA	0.872105767762832	0.75	NA	0.862792495543734	1.54	NA
AX-89210699	0.83669505015069	1	NA	0.693861160229227	0.75	NA	0.670033166559066	0.87	NA
AX-89210701	0.91215473957567	1	NA	0.691534277985133	0.75	NA	0.855268680637596	0.62	NA
AX-89210708	0.920212814157893	1	NA	0.844288493074444	0	NA	0.73205778781744	1	NA
AX-89210709	0.733870639013903	0	NA	0.609457124527588	1.01	NA	0.766081513107881	0.87	NA
AX-89210713	0.458162003201068	0.5	0.37945855527554	0.870509387743321	1.01	NA	0.767024374114183	1.68	NA
AX-89210714	0.901893686285395	2.03	NA	0.768488308091415	0.25	NA	0.803065919917563	1.54	NA
AX-89210715	0.857340596242471	1.51	NA	0.83318554246052	1.53	NA	0.663599717796401	1.14	NA
AX-89210716	0.80867096749117	1.51	NA	0.739647768867725	0.75	NA	0.761443631943091	0.75	NA
AX-89210717	0.585835697418154	1.51	NA	0.748461627013346	1.27	NA	0.771893717224449	0.87	NA
AX-89210718	0.501751392146394	1	NA	0.715513926710132	1.27	NA	0.517425272690783	1.27	NA
AX-89210719	0.617381028631918	1	NA	0.748915035298406	1.01	NA	0.785701216435091	1.4	NA
AX-89210720	0.890371392070664	1.51	NA	0.693000799845489	1.27	NA	0.68529998819476	0.87	NA
AX-89210721	0.782643258514989	1	NA	0.817903453837727	0.75	NA	0.802157178670722	1.96	NA
AX-89210723	0.914727006786673	1	NA	0.647992635502716	0.5	NA	0.725655587394386	1.14	NA
AX-89210724	0.899363618463304	1	NA	0.571416394075496	2.06	NA	0.734488919348665	1.14	NA
AX-89210725	0.908435536336723	0.5	NA	0.811709359039402	1.27	NA	0.451116536160879	0.75	1.629303458927
AX-89210727	0.485994281020344	1	0.367256556878419	0.824858424079673	1.01	NA	0.58136339355769	1.4	NA
AX-89210729	0.913828251389813	1.51	NA	0.787026326152962	0.25	NA	0.815393835357129	1.14	NA
AX-89210731	0.91215473957567	1	NA	0.869860771946198	1.27	NA	0.738419677389844	1.14	NA
AX-89210732	0.923863390397491	0.5	NA	0.603434341345768	1.27	NA	0.831111592531258	1.82	NA
AX-89210733	0.904609051071622	1.51	NA	0.854538914366979	0.75	NA	0.654751341069724	1.4	NA
AX-89210735	0.919474954772698	0.5	NA	0.822833836588889	1.79	NA	0.489807441440738	0.62	0.528231540624152
AX-89210736	0.768953679031988	1	NA	0.605045501551982	1.01	NA	0.555020944145355	1.68	NA
AX-89210737	0.866168223528782	1	NA	0.81133913185777	1.01	NA	0.743218631358757	0.49	NA
AX-89210738	0.876591264824508	0	NA	0.868751190912335	0.75	NA	0.714751913907218	0.87	NA
AX-89210739	0.920212814157893	0.5	NA	0.695595632821942	1.53	NA	0.813880700303811	1.14	NA
AX-89210741	0.886602207867621	1	NA	0.827848810375206	0.5	NA	0.758487481948124	0.62	NA
AX-89210743	0.706759216682051	0	NA	0.789997689706811	0.5	NA	0.776608052214971	0.62	NA
AX-89210745	0.485994281020344	2.03	NA	0.632551232140104	1.53	NA	0.766335082458589	1.14	NA
AX-89210746	0.909427974236773	1	NA	0.861383872944172	0.25	NA	0.848353632963539	1.27	NA
AX-89210750	0.743536635623823	1.51	NA	0.834188937155909	0.5	NA	0.74592943696619	0.87	NA
AX-89210752	0.772436077268202	2.03	NA	0.709324116092018	0.5	NA	0.731370880912624	0.75	NA
AX-89210756	0.781744261768483	1.51	NA	0.871531091737997	0.75	NA	0.627441195377807	0.75	NA
AX-89210757	0.757133857193968	3.07	NA	0.844409065400015	0.5	NA	0.810748262149887	0.75	NA
AX-89210758	0.613495538009485	0	NA	0.869060091385615	1.27	NA	0.696053809946897	0.87	NA
AX-89210759	0.815914007262407	1.51	NA	0.81604888800822	0.5	NA	0.527697057288852	1	NA
AX-89210762	0.308462169912851	1	0.962137980479983	0.84408613603623	1.01	NA	0.782475365875251	1.14	NA
AX-89210765	0.886784528435398	0.5	NA	0.528948327759672	1.27	NA	0.797380754304858	1.14	NA
AX-89210767	0.868603169667737	0	NA	0.463559748334175	2.06	1.34548326779408	0.105403501404604	1	1.69439354612272
AX-89210768	0.913062504721485	0.5	NA	0.714118227775319	0.75	NA	0.754648870222276	1	NA
AX-89210769	0.87917326700155	1.51	NA	0.559274308751019	1.27	NA	0.675302079856548	1.14	NA
AX-89210772	0.847713021281601	3.07	NA	0.83478134742664	1.53	NA	0.576187473802009	1.27	NA
AX-89210773	0.624620945312341	1	NA	0.827273198379463	0.5	NA	0.726443331293551	1.4	NA
AX-89210776	0.656306167174748	1	NA	0.814805658890218	1.27	NA	0.642065400877321	1.82	NA
AX-89210777	0.869042065513154	0	NA	0.837340328000719	2.06	NA	0.84169599132461	1.27	NA
AX-89210778	0.921850718879857	0.5	NA	0.733178030377853	1.27	NA	0.845884983363834	0.87	NA
AX-89210781	0.873890233922805	0	NA	0.800794110575146	0.75	NA	0.627441195377807	0.75	NA
AX-89210783	0.886816492786111	0.5	NA	0.855432668111753	0.5	NA	0.507247884617636	1.27	NA
AX-89210784	0.75480206725294	0.5	NA	0.823894106236145	1.53	NA	0.504852355284279	0.75	NA
AX-89210785	0.105488095339706	2.03	0.616059114560472	0.263797456012173	0.75	0.924763886972968	0.566485572703119	0.49	NA
AX-89210786	0.886983869078928	1.51	NA	0.747137164271257	2.06	NA	0.85817600306065	1	NA
AX-89210787	0.00263836314066243	1.51	0.986373886600388	0.848959033332973	1.53	NA	0.838361965851954	0.24	NA
AX-89210788	0.833536385434275	3.07	NA	0.870290150107509	1.53	NA	0.62598769803761	0.87	NA
AX-89210789	0.90650403499085	0.5	NA	0.473057182455143	1.01	0.517921682474851	0.771893717224449	1	NA
AX-89210790	0.835586809762994	1	NA	0.651714395421203	0.25	NA	0.487417283867872	1.4	0.6444250672458
AX-89210792	0.84415729418182	0.5	NA	0.830468540651332	1.27	NA	0.710718152906591	0.62	NA
AX-89210793	0.730585238026317	0	NA	0.754885511150956	1.79	NA	0.702409970375365	1.14	NA
AX-89210794	0.76478462791557	3.07	NA	0.508985725524595	0.75	NA	0.711068302771435	0.87	NA
AX-89210795	0.907832911560806	0.5	NA	0.859285144048835	1.27	NA	0.842390743498213	1.14	NA
AX-89210796	0.216784507530352	1	1.26765516196631	0.736391385382671	2.06	NA	0.841428850372609	0.62	NA
AX-89210797	0.439683490395773	0.5	0.510730493285933	0.51307770300727	0.5	NA	0.847481572502837	1.27	NA
AX-89210798	0.839176773467125	1	NA	0.790256491741682	1.53	NA	0.854827033770943	1	NA
AX-89210799	0.740546849105406	2.03	NA	0.819482702315133	0.5	NA	0.62598769803761	0.75	NA
AX-89210803	0.923863390397491	1	NA	0.773677448747373	0.25	NA	0.82662338209006	1.82	NA
AX-89210805	0.628783046553199	1	NA	0.673721913880827	1.79	NA	0.860109125227423	0.87	NA
AX-89210808	0.0047001777978663	1	1.0817485124003	0.873127439254068	0.5	NA	0.856256188001164	1	NA
AX-89210810	0.877744432600304	1	NA	0.856107323534752	1.01	NA	0.853365976664267	0.62	NA
AX-89210811	0.913062504721485	0	NA	0.597037590628676	0.5	NA	0.854652712124963	1.54	NA
AX-89210812	0.469630667454129	1	0.426561552071526	0.742473598289204	1.53	NA	0.598737795999595	1	NA
AX-89210813	0.913335963677056	0	NA	0.833928423348289	0.5	NA	0.793111516705145	1.14	NA
AX-89210814	0.840139198188434	1	NA	0.766662185578284	1.27	NA	0.822760006341355	0.75	NA
AX-89210818	0.868661627105219	1.51	NA	0.837867175028566	1.01	NA	0.625991791848277	1	NA
AX-89210821	0.568338216501334	1	NA	0.81324616838996	2.33	NA	0.830316527842117	1	NA
AX-89210822	0.625832241728679	3.07	NA	0.803836990415694	0.75	NA	0.777824971353438	1	NA
AX-89210825	0.426111591456129	0.5	0.772465140909342	0.8753245279318	0.5	NA	0.812617190240788	0.75	NA
AX-89210826	0.901410432310501	1	NA	0.820534029031254	0.25	NA	0.583749592329191	0.75	NA
AX-89210827	0.46864432698728	1.51	0.523460268905228	0.872297808683655	1.27	NA	0.728499616173027	1.54	NA
AX-89210828	0.181379115784406	1.51	1.06868292451836	0.837973000492466	1.27	NA	0.646632770674139	1.27	NA
AX-89210831	0.700737644756528	0.5	NA	0.670164210307279	1.27	NA	0.857839439211479	0.75	NA
AX-89210833	0.711265536058538	1.51	NA	0.544637676476046	1.27	NA	0.752672238188155	0.75	NA
AX-89210834	0.901434177103119	1	NA	0.878023792318345	0.75	NA	0.584525444727874	0.75	NA
AX-89210835	0.04156560293422	0.5	0.99924474537318	0.865174488374219	1.27	NA	0.720099215103035	0.62	NA
AX-89210836	0.87030935885862	0	NA	0.853338485723388	0.75	NA	0.465120695172512	1.27	1.57420663924499
AX-89210838	0.802348070024054	0.5	NA	0.712575154202658	0.75	NA	0.844207858163966	1.27	NA
AX-89210840	0.849642833939494	1	NA	0.536419346921361	1.79	NA	0.770059644224115	0.87	NA
AX-89210844	0.886602207867621	2.03	NA	0.338942709085861	1.79	2.48427873849497	0.734662804810445	1.27	NA
AX-89210845	0.689940208527763	1.51	NA	0.684850208570626	1.01	NA	0.82332250090143	1.54	NA
AX-89210846	0.908233545638763	1.51	NA	0.868751190912335	1.01	NA	0.836480264517017	1.27	NA
AX-89210849	0.758474068269137	3.07	NA	0.575564837892882	0.5	NA	0.816533599271483	1.27	NA
AX-89210850	0.831943414268805	1	NA	0.869060091385615	1.53	NA	0.844640875084063	1.14	NA
AX-89210853	0.890461279170157	1	NA	0.549801802207732	0.5	NA	0.748581286329272	0.87	NA
AX-89210857	0.717297174635903	1	NA	0.871156001626594	0.75	NA	0.561681281423267	1	NA
AX-89210859	0.89291518034807	2.55	NA	0.785124155120559	1.79	NA	0.0374945288600252	1.27	1.04819823197103
AX-89210862	0.92429951673746	1	NA	0.858185513281364	1.01	NA	0.524088878045425	1.14	NA
AX-89210863	0.919517424294768	0.5	NA	0.814777981088138	1.27	NA	0.757811724478263	1.82	NA
AX-89210864	0.91183961299753	2.03	NA	0.843192225157675	0.25	NA	0.852828137001233	1	NA
AX-89210866	0.908896455324291	0.5	NA	0.840739307630112	1.01	NA	0.569057560455715	0.87	NA
AX-89210867	0.90515980948256	0.5	NA	0.817236134449075	1.01	NA	0.742584479922098	1.27	NA
AX-89210868	0.084888954726332	0	1.04830733155822	0.851457284924864	0.5	NA	0.651803422236419	0.62	NA
AX-89210870	0.889734941072438	0	NA	0.423848304063437	0.75	0.99587362003461	0.491533748438443	0.75	0.764942249773382
AX-89210873	0.481516310846066	0	0.913014237559397	0.791093208750557	1.53	NA	0.559955819162147	1	NA
AX-89210874	0.860081558954034	0.5	NA	0.428388174315158	0.5	0.904479342509842	0.777675047540106	0.75	NA
AX-89210875	0.801514468502875	0.5	NA	0.814777981088138	0.75	NA	0.830004495887706	1	NA
AX-89210876	0.00228574725154234	1	0.936980410810971	0.827668414752793	0.5	NA	0.702351105292097	0.87	NA
AX-89210877	0.888003895477995	1.51	NA	0.801017311939457	2.06	NA	0.845173176746665	1	NA
AX-89210878	0.859145438813231	2.55	NA	0.789997689706811	0.75	NA	0.613127682230928	1.14	NA
AX-89210879	0.799153595681791	1	NA	0.738144771896217	1.79	NA	0.808716149210334	1.54	NA
AX-89210880	0.7711770869594	1	NA	0.718535214843424	0.25	NA	0.761201750757586	0.24	NA
AX-89210881	0.878508662773313	0.5	NA	0.855950957054354	1.53	NA	0.624918320369483	0.87	NA
AX-89210882	0.783098028439353	0.5	NA	0.841177218782524	0	NA	0.828907435507877	1.27	NA
AX-89210883	0.854437875805255	2.03	NA	0.312655187975685	0.5	1.28029000284336	0.784032598584716	0.62	NA
AX-89210884	0.895153588372895	2.03	NA	0.441223928255526	1.01	0.549548257506031	0.698608401969178	1.14	NA
AX-89210886	0.907534717727668	1	NA	0.374162356717101	1.01	0.823904019272093	0.764177590048779	0.37	NA
AX-89210888	0.91215473957567	0.5	NA	0.821917242581301	0.75	NA	0.849600845935555	0.87	NA
AX-89210889	0.838772941005864	0.5	NA	0.506807501081003	1.01	NA	0.849786279811226	0.87	NA
AX-89210890	0.130038771615575	0	0.759705703665517	0.870692696903835	1.01	NA	0.568782052824774	1	NA
AX-89210892	0.767513696477684	1.51	NA	0.324534697017461	0.75	1.20221401702733	0.756303960899388	0.75	NA
AX-89210896	0.90502245116074	0.5	NA	0.844324517132448	1.01	NA	0.833994443900047	1.68	NA
AX-89210899	0.694891210322906	2.03	NA	0.871156001626594	0.25	NA	0.635988904778278	1.14	NA
AX-89210902	0.821398556553052	1	NA	0.866056861460358	0.75	NA	0.856904032791086	1	NA
AX-89210903	0.815433930839688	0.5	NA	0.872899335694446	1.27	NA	0.815284904833037	1	NA
AX-89210904	0.88724006606379	2.03	NA	0.573832856894369	0.25	NA	0.716182537703945	0.75	NA
AX-89210906	0.573808506258706	2.03	NA	0.263797456012173	2.33	1.52562019216432	0.653198216384883	1.14	NA
AX-89210907	0.912831920294003	1	NA	0.820075695396359	1.53	NA	0.851880541062017	0.87	NA
AX-89210908	0.646341583736228	0.5	NA	0.856107323534752	0.5	NA	0.854387106521001	1	NA
AX-89210909	0.379581890217305	1	0.591766720942863	0.415999728149872	1.27	0.574663369847199	0.838118913892002	1.27	NA
AX-89210915	0.871029531019238	1.51	NA	0.573172767931232	0.75	NA	0.827510087899776	0.75	NA
AX-89210916	0.839824398147425	0	NA	0.837867175028566	0.5	NA	0.856898633700749	0.87	NA
AX-89210917	0.225574398810428	1.51	0.835072473667917	0.767751143525832	1.01	NA	0.529314781384782	1.68	NA
AX-89210918	0.769192999504867	2.55	NA	0.748461627013346	1.01	NA	0.843860452910094	0.87	NA
AX-89210921	0.115049480853318	0	0.555488919467899	0.763940684877393	0.75	NA	0.84297699180336	0.87	NA
AX-89210922	0.766683552869529	0	NA	0.638984285923321	1.01	NA	0.82041663864566	0.75	NA
AX-89210923	0.758628318452516	0	NA	0.816138381933833	0.75	NA	0.760998509205892	1	NA
AX-89210926	0.872073960575184	0.5	NA	0.670164210307279	1.27	NA	0.751760098166154	1.27	NA
AX-89210929	0.855339340151391	1	NA	0.870962797798159	1.27	NA	0.718448919344247	0.49	NA
AX-89210931	0.742917448533923	2.55	NA	0.361057339505765	1.79	1.39504903570647	0.674011180451982	1	NA
AX-89210934	0.843986420092	0.5	NA	0.82604339541943	0.75	NA	0.764585361506222	0.62	NA
AX-89210935	0.416546568329771	1.51	0.931086004197718	0.827142637857399	1.27	NA	0.668332068520008	1.96	NA
AX-89210936	0.799671211706488	0.5	NA	0.46766901201733	1.01	1.15804466700656	0.7987626674488	0.75	NA
AX-89210937	0.713828203514542	1.51	NA	0.853086423260658	0.75	NA	0.137387809952819	0.37	0.9598082736241
AX-89210939	0.895201083976563	0	NA	0.872473803096409	0.5	NA	0.770059644224115	1.14	NA
AX-89210940	0.187647583851277	1.51	1.25912600641162	0.833794870293384	1.79	NA	0.494938090843144	1.14	1.18596747144027
AX-89210943	0.783378528400609	0.5	NA	0.87211312032594	1.79	NA	0.821445304591987	0.62	NA
AX-89210944	0.898137025769019	1	NA	0.774572328284636	0.25	NA	0.663062583148847	0.87	NA
AX-89210946	0.825442265680776	0.5	NA	0.704384328780367	0.75	NA	0.768460930570419	1.4	NA
AX-89210947	0.914031881630689	1	NA	0.872899335694446	1.27	NA	0.699131866548708	1.4	NA
AX-89210948	0.755821628031413	1	NA	0.797772095420406	0.75	NA	0.684992066553773	1.27	NA
AX-89210949	0.751698206044402	0.5	NA	0.682643360156021	1.01	NA	0.860109125227423	1.14	NA
AX-89210957	0.90387099079279	1.51	NA	0.6333650669758	1.01	NA	0.547956480089259	1	NA
AX-89210958	0.838983417582059	1.51	NA	0.793887670922977	0.5	NA	0.794824414337556	0.49	NA
AX-89210963	0.143510066871657	1	0.914165651671803	0.805504623565882	0.75	NA	0.629108163939743	0.87	NA
AX-89210964	0.759101349132202	1	NA	0.876446099435928	1.01	NA	0.639119456046039	0.87	NA
AX-89210966	0.751840804797899	1.51	NA	0.871223087034115	1.01	NA	0.847958093070729	0.37	NA
AX-89210967	0.860081558954034	1.51	NA	0.602380677197572	0.25	NA	0.691256820682211	1.14	NA
AX-89210968	0.45340153682645	1	0.415162095650218	0.762795449050865	0	NA	0.800624162895919	1	NA
AX-89210970	0.916092640443496	2.03	NA	0.804040591248642	0.5	NA	0.695069277707126	0.62	NA
AX-89210974	0.923863390397491	0	NA	0.83129406114369	0.75	NA	0.736271245390713	1.4	NA
AX-89210975	0.888103183365483	1	NA	0.473220708330656	1.01	0.596527605088625	0.767748454070482	1	NA
AX-89210976	0.897354826112013	1	NA	0.403774971439525	1.53	1.55319437613052	0.851748703997955	0.62	NA
AX-89210981	0.873890233922805	1	NA	0.79888332691994	0.75	NA	0.842770079193196	1.14	NA
AX-89210985	0.909868928563061	0	NA	0.65569006218994	0.75	NA	0.457405948403018	1	0.694840071281559
AX-89210986	0.838772941005864	1	NA	0.731410914509959	1.27	NA	0.853624524394398	1.54	NA
AX-89210987	0.914031881630689	1.51	NA	0.691817508652575	1.01	NA	0.690036677523508	0.87	NA
AX-89210988	0.885926996406777	0.5	NA	0.784774477916852	1.27	NA	0.616616766628413	1.4	NA
AX-89210990	0.876790778121685	1	NA	0.664431118089892	1.01	NA	0.788035631936446	1	NA
AX-89210991	0.0013363579688772	0	1.34508085890857	0.70462341110041	1.01	NA	0.687264483380359	0.87	NA
AX-89210992	0.882256322751988	1	NA	0.863975147863129	1.27	NA	0.793582566701634	1.27	NA
AX-89210993	0.332664277987896	1	0.665277976655351	0.687763749599857	1.27	NA	0.770316189729581	0.87	NA
AX-89210998	0.907534717727668	0	NA	0.368544913064486	1.27	0.517294173460822	0.393734588774242	1.14	0.495650458460176
AX-89211000	0.897767858653701	1	NA	0.793817592416356	0.75	NA	0.783802233045127	1	NA
AX-89211001	0.871248996455095	1.51	NA	0.797177405454118	0.5	NA	0.752613946757197	1	NA
AX-89211002	0.886816492786111	1.51	NA	0.845214776465407	1.01	NA	0.802447468796119	1.4	NA
AX-89211004	0.910098555735979	1	NA	0.779179531252642	0.25	NA	0.467282765738652	1.82	0.840395873460971
AX-89211006	0.893888687673607	1.51	NA	0.496496750104044	1.01	0.500836898675569	0.81051058576464	0.75	NA
AX-89211009	0.700236811983781	0	NA	0.57721351955782	1.01	NA	0.738108375324139	0.49	NA
AX-89211010	0.714896815446544	0	NA	0.729395379167946	1.53	NA	0.712212484811807	1	NA
AX-89211011	0.564777722374919	0.5	NA	0.73745032640676	0.5	NA	0.832176058159755	1.4	NA
AX-89211012	0.415159192110119	1	1.33491547578775	0.779985566696062	0.5	NA	0.365350429029137	1	1.3949127490558
AX-89211013	0.9006899385592	0.5	NA	0.651790413695919	0.25	NA	0.859775658948061	0.87	NA
AX-89211015	0.904590734557177	1	NA	0.863082050145637	0.25	NA	0.755060916449396	0.49	NA
AX-89211020	0.755776285775594	1.51	NA	0.422225023430229	1.27	0.748367878200938	0.835426383526722	1.54	NA
AX-89211022	0.754608869718426	1	NA	0.844866573478864	1.01	NA	0.748475619016161	0.49	NA
AX-89211023	0.77151811845104	1.51	NA	0.872473803096409	1.01	NA	0.863416234965385	1.14	NA
AX-89211024	0.862164699895691	1	NA	0.665281842298237	1.27	NA	0.862603069125295	1.14	NA
AX-89211025	0.894637188837499	1	NA	0.837733367285508	1.53	NA	0.813288619288027	1	NA
AX-89211029	0.489376009712838	0.5	NA	0.872899335694446	1.79	NA	0.661616860309495	0.62	NA
AX-89211030	0.851810376315452	0.5	NA	0.650939518602504	0.5	NA	0.1931657743805	0.75	1.17785233275996
AX-89211032	0.914031881630689	1	NA	0.633856631300773	0.25	NA	0.80330928759571	0.87	NA
AX-89211034	0.877007038131466	0.5	NA	0.751288350000258	0.5	NA	0.540803241245454	0.37	NA
AX-89211036	0.890250807515479	1	NA	0.835204404048677	1.01	NA	0.841428850372609	1	NA
AX-89211037	0.823089937033696	0.5	NA	0.876781908533484	1.53	NA	0.347338435464176	0.87	0.81957170470911
AX-89211039	0.82216739412316	0	NA	0.45614140998866	1.27	0.86163668017337	0.723382318897639	0.75	NA
AX-89211040	0.905670060672335	1	NA	0.844582211972009	1.01	NA	0.693084184975212	1	NA
AX-89211043	0.832834632089101	1	NA	0.753572192791265	0.75	NA	0.669213001565462	1	NA
AX-89211044	0.851727230619934	1	NA	0.510887696326458	1.27	NA	0.820925767842537	1	NA
AX-89211046	0.881625037216724	2.55	NA	0.760396888816064	0.75	NA	0.616950305700341	0.87	NA
AX-89211047	0.745302604912228	0	NA	0.425340082496973	0.75	0.639532797395041	0.750889822034977	1.14	NA
AX-89211049	0.872073960575184	1.51	NA	0.820052284773558	1.79	NA	0.712580273826379	0.62	NA
AX-89211051	0.72751663048792	2.55	NA	0.726027835990813	0.5	NA	0.639835286999099	1.82	NA
AX-89211054	0.817039522371131	1	NA	0.785911388226786	0.75	NA	0.756284447974057	0.75	NA
AX-89211056	0.862149533187013	1	NA	0.856872247911209	1.01	NA	0.381523762647702	0.87	0.671100989045846
AX-89211059	0.769624457892373	1	NA	0.78810725290432	1.01	NA	0.706377924791154	1	NA
AX-89211060	0.849322475099218	1	NA	0.794372942241021	1.53	NA	0.729732808712301	0.75	NA
AX-89211061	0.1725948432015	0.5	1.26760869074742	0.833468225338807	0.75	NA	0.661317386527059	1.14	NA
AX-89211062	0.902999653332241	0.5	NA	0.653743683344949	1.53	NA	0.819058238286892	0.87	NA
AX-89211063	0.886561369111193	0	NA	0.821025597632173	1.01	NA	0.803982058737812	1.27	NA
AX-89211065	0.852558866448544	0.5	NA	0.80797389850942	1.27	NA	0.821197083926665	1.27	NA
AX-89211066	0.430002419635436	1	0.590713346494241	0.699646260623736	1.27	NA	0.803065919917563	0.87	NA
AX-89211067	0.115049480853318	2.03	1.80706600277925	0.876422397442177	1.01	NA	0.698707677632503	1	NA
AX-89211070	0.913531612616608	0	NA	0.754046164953117	1.27	NA	0.332381925149149	1	0.479163064773342
AX-89211074	0.773448158942851	0.5	NA	0.85932920313781	1.53	NA	0.663334549654673	0.62	NA
AX-89211078	0.855339340151391	0	NA	0.825161661962376	0.75	NA	0.68666842305004	0.62	NA
AX-89211079	0.842662026404939	0.5	NA	0.759252123840945	0	NA	0.665145535299138	1.14	NA
AX-89211081	0.919172697196052	1	NA	0.698053330841145	2.33	NA	0.806169575616991	1	NA
AX-89211085	0.489376009712838	2.03	NA	0.796527968590357	0.75	NA	0.363182171775672	1	1.14718553243014
AX-89211086	0.810185945485989	2.03	NA	0.753475206482562	1.01	NA	0.716153292198007	1	NA
AX-89211087	0.538266241323635	1	NA	0.601174870455191	0.75	NA	0.768203872531677	0.62	NA
AX-89211088	0.663312114478888	1	NA	0.845214776465407	1.01	NA	0.844640875084063	0.62	NA
AX-89211089	0.749387699941684	0	NA	0.859600376042116	0.5	NA	0.860109125227423	0.75	NA
AX-89211092	0.923863390397491	1	NA	0.707905650884634	0.75	NA	0.768048851742512	0.62	NA
AX-89211093	0.817219154958583	1.51	NA	0.855637936589089	1.53	NA	0.68666842305004	1	NA
AX-89211095	0.455712147020528	1	0.465198965571542	0.782774090148885	2.06	NA	0.853854423021966	1.14	NA
AX-89211097	0.347825980942108	0.5	0.651461192625229	0.800794110575146	0.5	NA	0.741996469702823	1	NA
AX-89211098	0.826702126466495	1.51	NA	0.811578459943121	0.75	NA	0.812839568169496	0.49	NA
AX-89211103	0.910420715660758	0.5	NA	0.37068088753115	1.53	0.963419037032011	0.677031363402405	1	NA
AX-89211105	0.907534717727668	2.03	NA	0.87341269325571	0.75	NA	0.846839227666537	0.87	NA
AX-89211106	0.884629947904592	0	NA	0.871356964186851	0.5	NA	0.638796645689471	1.14	NA
AX-89211107	0.910551547298547	0.5	NA	0.878783223964127	1.53	NA	0.841428850372609	1.68	NA
AX-89211109	0.910551547298547	1	NA	0.80664763251318	0.25	NA	0.785549527260118	1.4	NA
AX-89211110	0.868735299207317	2.55	NA	0.557018289289857	1.27	NA	0.810302456519096	1.82	NA
AX-89211111	0.901090932240134	1	NA	0.7415133481625	0.75	NA	0.757442290780821	0.49	NA
AX-89211112	0.901058735125668	1	NA	0.861919285758496	1.27	NA	0.29621994271694	1	1.79204129581858
AX-89211113	0.375887232444716	1	1.71199747513695	0.651125423376131	1.01	NA	0.617829632592722	0.75	NA
AX-89211114	0.885921422268485	1	NA	0.827072854614934	0	NA	0.534424449861361	1.14	NA
AX-89211115	0.900369209530513	1	NA	0.454676208615563	1.27	0.869635489641924	0.863791475426252	1.27	NA
AX-89211116	0.783799376402293	1	NA	0.72412468690513	0.25	NA	0.818920290618697	1.27	NA
AX-89211117	0.79229678459135	1	NA	0.820937038515859	1.27	NA	0.77896210012276	0.87	NA
AX-89211119	0.701424279305156	0	NA	0.732475956597512	0.5	NA	0.844207858163966	0.87	NA
AX-89211120	0.253648651660834	0	1.38548104808929	0.827798573156634	1.01	NA	0.815153950938398	0.87	NA
AX-89211121	0.890999730278019	2.55	NA	0.849450147490156	1.27	NA	0.743218631358757	1	NA
AX-89211124	0.680714555060376	0	NA	0.876423527244741	0.5	NA	0.0725738966560506	0.62	1.12049352041847
AX-89211125	0.811824684201727	2.55	NA	0.816556485795908	1.27	NA	0.82332250090143	1.27	NA
AX-89211128	0.857246804114564	0.5	NA	0.664431118089892	1.01	NA	0.727231312735024	1.82	NA
AX-89211130	0.883693677729098	1	NA	0.859361333573086	1.53	NA	0.731550122372206	1.27	NA
AX-89211132	0.662489043705449	0.5	NA	0.745539606783106	2.06	NA	0.221668621196044	0.49	0.849749628136402
AX-89211133	0.846419007269903	0	NA	0.852173450043569	1.27	NA	0.780985110910569	1.54	NA
AX-89211134	0.911196746588745	1	NA	0.853338485723388	0.5	NA	0.748295065055245	0.87	NA
AX-89211140	0.905514969618822	1.51	NA	0.857671146053257	1.27	NA	0.743218631358757	0.49	NA
AX-89211144	0.861403075321589	0.5	NA	0.813446686789543	1.79	NA	0.584855711162058	1.27	NA
AX-89211146	0.839605715175804	1	NA	0.845071763735205	0.5	NA	0.803641312258759	0.62	NA
AX-89211147	0.913008223434908	2.03	NA	0.506462713874006	1.01	NA	0.834945327257886	0.87	NA
AX-89211150	0.904812007286955	2.03	NA	0.795603589221073	0.25	NA	0.487417283867872	0.75	0.54355668867997
AX-89211154	0.556042973365345	1	NA	0.839657589924435	1.53	NA	0.565986340641877	1.14	NA
AX-89211157	0.312783844826603	0.5	0.998387334465785	0.655723857713008	1.53	NA	0.642065400877321	0.49	NA
AX-89211158	0.42921503165313	0.5	0.386026890590574	0.642785602021315	0.75	NA	0.668376102932869	0.75	NA
AX-89211159	0.921987653932598	0	NA	0.779014711270026	0.5	NA	0.776901927275362	0.87	NA
AX-89211160	0.577689435579376	1.51	NA	0.695983788711596	1.79	NA	0.841428850372609	0.75	NA
AX-89211161	0.910722782282674	0	NA	0.726027835990813	1.01	NA	0.795722823155621	0.87	NA
AX-89211162	0.352264927467765	0	0.977217621896122	0.879575407525405	1.01	NA	0.835463767677193	0.87	NA
AX-89211166	0.882938295446027	1	NA	0.805857877048684	1.01	NA	0.482187818964197	1.54	0.559016118483872
AX-89211167	0.544829568178497	2.03	NA	0.691534277985133	1.27	NA	0.426506338046117	0.87	1.66797686468788
AX-89211168	0.872073960575184	0.5	NA	0.683675482689495	1.01	NA	0.622376530530071	1	NA
AX-89211171	0.566122170462357	0	NA	0.860979738707977	0.25	NA	0.634926970809071	0.62	NA
AX-89211173	0.823699212855119	1	NA	0.765358771503888	0.5	NA	0.145176692655611	1.27	0.849689374643405
AX-89211174	0.599956554917554	2.55	NA	0.59652519709893	1.27	NA	0.772441431223357	1	NA
AX-89211175	0.802348070024054	1	NA	0.815365007168553	0.5	NA	0.795411630865151	1.14	NA
AX-89211176	0.702726905275593	1	NA	0.561117710632237	0.5	NA	0.800221844634346	0.87	NA
AX-89211178	0.901090932240134	1.51	NA	0.682643360156021	1.27	NA	0.827510087899776	1	NA
AX-89211179	0.497131565670592	1.51	NA	0.673721913880827	0.75	NA	0.827889297520029	1	NA
AX-89211181	0.61819324805063	0	NA	0.362834944648724	1.53	0.673687723766734	0.71088303293122	0.75	NA
AX-89211182	0.923863390397491	0.5	NA	0.84777193259256	0.75	NA	0.83274236494192	1	NA
AX-89211183	0.913335963677056	2.03	NA	0.811561669851247	0.75	NA	0.723465258839928	0.49	NA
AX-89211186	0.909419103045818	0	NA	0.67852471852211	1.53	NA	0.749541424907566	1.14	NA
AX-89211189	0.00038832277570535	2.55	1.83213249622799	0.702609495322521	0.25	NA	0.636824438874849	1.27	NA
AX-89211193	0.894945542072539	0	NA	0.805134763394933	0.75	NA	0.848982161307332	0.87	NA
AX-89211195	0.897480703957668	1.51	NA	0.76669919097748	1.01	NA	0.567085855235022	0.75	NA
AX-89211197	0.82201630145396	2.03	NA	0.721160580563206	1.01	NA	0.660386533848903	1	NA
AX-89211199	0.80498476799182	0.5	NA	0.64217305776251	0.75	NA	0.727554398062847	1.54	NA
AX-89211201	0.831350644637215	1	NA	0.827848810375206	1.27	NA	0.742202130797241	0.62	NA
AX-89211202	0.84502791975446	1.51	NA	0.827369965069059	1.27	NA	0.770059644224115	1	NA
AX-89211203	0.862789629607024	1.51	NA	0.780473296794308	0.75	NA	0.841428850372609	1.27	NA
AX-89211204	0.908382947168656	1	NA	0.770316180638828	0.25	NA	0.753258408656423	1.14	NA
AX-89211205	0.536639776540278	0.5	NA	0.72617388228047	0.75	NA	0.642763589802621	0.87	NA
AX-89211206	0.796102939588605	0	NA	0.78338385757883	0.75	NA	0.779685735105462	1.82	NA
AX-89211208	0.689597947152273	1.51	NA	0.63544579558809	0.5	NA	0.761492254483323	1.27	NA
AX-89211212	0.671607248455267	0	NA	0.80797389850942	2.33	NA	0.835959882981435	1.14	NA
AX-89211213	0.910031990235571	1	NA	0.73402104729449	1.01	NA	0.774623446082694	1	NA
AX-89211215	0.899810782450218	1	NA	0.663542408423891	0.5	NA	0.720845184793055	1.4	NA
AX-89211217	0.84415729418182	1	NA	0.495327593857929	0	0.908475071683001	0.697328763701155	1.14	NA
AX-89211219	0.88024552037236	0.5	NA	0.690635057367678	0.75	NA	0.430466572997117	0.87	0.908396290352943
AX-89211220	0.886816492786111	0.5	NA	0.83542069552561	1.01	NA	0.410664233551022	0.62	0.737098871063442
AX-89211221	0.790817682629796	2.03	NA	0.367751815704267	0.5	1.55339789864172	0.759541610944152	0.75	NA
AX-89211224	0.914930362508827	2.03	NA	0.523156224330307	2.06	NA	0.853228684176153	0.87	NA
AX-89211226	0.901543445374361	1	NA	0.856122243971983	0.5	NA	0.651803422236419	1.27	NA
AX-89211228	0.894683533406928	0	NA	0.877749078899198	1.01	NA	0.800739041369564	1.27	NA
AX-89211229	0.461639568805213	1	0.471330531147461	0.806413682508154	1.79	NA	0.648154994538917	1	NA
AX-89211230	0.893454087310591	1.51	NA	0.614605232278515	0.75	NA	0.8528252839509	0.62	NA
AX-89211236	0.632962790786092	1	NA	0.695595632821942	0.5	NA	0.697253194335903	1.14	NA
AX-89211238	0.866168223528782	0	NA	0.594221578334259	0.5	NA	0.814976730785427	0.75	NA
AX-89211240	0.917239814871799	0.5	NA	0.17905496825424	1.01	1.04192828614644	0.863137579421451	0.75	NA
AX-89211242	0.71438630709346	2.03	NA	0.880356853516831	1.27	NA	0.836230953496028	0.62	NA
AX-89211244	0.893155469320853	1	NA	0.787849830882644	0.75	NA	0.768460930570419	1.27	NA
AX-89211247	0.87030935885862	1	NA	0.863764699298138	0.5	NA	0.774623446082694	1.4	NA
AX-89211248	0.710676732216049	0.5	NA	0.80121015063034	1.01	NA	0.790700429374579	0.87	NA
AX-89211251	0.722539253737907	1	NA	0.872004731886395	1.27	NA	0.733080232573173	0.75	NA
AX-89211252	0.816402034786148	1	NA	0.876722181129224	0.5	NA	0.651803422236419	1.27	NA
AX-89211253	0.910327803266617	1	NA	0.558624083955665	1.79	NA	0.702698652549093	0.75	NA
AX-89211254	0.585041706618896	1	NA	0.821025597632173	2.06	NA	0.782763051983105	1.14	NA
AX-89211258	0.90515980948256	2.55	NA	0.755298067747287	0.25	NA	0.811193584721687	1.54	NA
AX-89211260	0.803745706785359	1	NA	0.67852471852211	0.75	NA	0.702978153925895	1	NA
AX-89211262	0.843551890420677	0	NA	0.692887280428292	1.27	NA	0.700766222018228	1.27	NA
AX-89211266	0.872962671293239	2.03	NA	0.685253591898164	0.75	NA	0.654751341069724	0.62	NA
AX-89211270	0.824385888463751	1	NA	0.842140996750747	1.01	NA	0.824994942222992	0.62	NA
AX-89211271	0.823932444899637	0	NA	0.532135273650604	0.5	NA	0.768048851742512	1.82	NA
AX-89211273	0.797944322362374	1	NA	0.878132564559271	1.79	NA	0.825519423634359	1.54	NA
AX-89211274	0.542340810059669	1.51	NA	0.858185832138736	1.27	NA	0.723357231416666	1	NA
AX-89211275	0.847588667912689	0.5	NA	0.750301692932925	1.27	NA	0.654502621310877	0.75	NA
AX-89211276	0.584120701917593	1	NA	0.833236794426227	1.79	NA	0.511236712736069	1.82	NA
AX-89211278	0.901571870770696	1	NA	0.875111011300999	1.27	NA	0.828274280158331	1	NA
AX-89211281	0.83669505015069	2.55	NA	0.612833101237985	1.01	NA	0.607213488676209	0.49	NA
AX-89211283	0.876195895483942	1.51	NA	0.847319272907032	1.01	NA	0.814458076854533	1.27	NA
AX-89211284	0.886816492786111	0.5	NA	0.873538252150408	1.27	NA	0.82662338209006	1	NA
AX-89211285	0.857246804114564	1.51	NA	0.726027835990813	0.5	NA	0.550055843338991	0.75	NA
AX-89211286	0.745302604912228	1	NA	0.575354731447521	1.27	NA	0.863791475426252	1	NA
AX-89211287	0.882140457298351	2.55	NA	0.558624083955665	1.27	NA	0.798959677052869	1.14	NA
AX-89211288	0.000000000000634176180586527	6.9	2.73318273714831	0.719598554019403	0.75	NA	0.841428850372609	1.54	NA
AX-89211290	0.644124849315616	1	NA	0.800430670748208	1.01	NA	0.800292785055218	0.87	NA
AX-89211292	0.862966098589256	1.51	NA	0.62612033688421	0.75	NA	0.784470914697472	0.49	NA
AX-89211297	0.528462096955822	0.5	NA	0.842711688016444	1.53	NA	0.791066062799182	1.27	NA
AX-89211298	0.755291601771378	0.5	NA	0.464414398718975	1.27	1.06444471327236	0.836780866816827	0.49	NA
AX-89211299	0.914407655388211	1	NA	0.781013954263949	1.27	NA	0.592514628860623	1.27	NA
AX-89211300	0.878670116574865	1	NA	0.510982302938237	1.79	NA	0.812697775574315	0.62	NA
AX-89211301	0.872073960575184	2.03	NA	0.651406980510117	1.27	NA	0.827510087899776	0.49	NA
AX-89211304	0.904996695814498	0.5	NA	0.833236794426227	1.27	NA	0.674145502959928	1	NA
AX-89211305	0.836018366921566	2.55	NA	0.867657270694295	1.53	NA	0.576620224130736	1	NA
AX-89211306	0.900378239877827	0	NA	0.674280995098297	0.75	NA	0.700086487547457	1.14	NA
AX-89211308	0.857340596242471	0.5	NA	0.573172767931232	1.53	NA	0.834227263396528	0.87	NA
AX-89211309	0.893442086045081	4.14	NA	0.586812773483068	0.5	NA	0.780150006789569	1	NA
AX-89211312	0.91215473957567	1	NA	0.828085981147606	1.27	NA	0.699123306359249	0.62	NA
AX-89211313	0.830240588530652	0.5	NA	0.722977973007933	1.27	NA	0.860455936385848	0.87	NA
AX-89211314	0.855339340151391	0	NA	0.823894106236145	1.01	NA	0.788895244468974	1.68	NA
AX-89211315	0.841574527583267	2.03	NA	0.767448479644156	1.53	NA	0.62705139347691	1.27	NA
AX-89211317	0.90387099079279	0.5	NA	0.818651937864491	2.06	NA	0.840752646062311	1.4	NA
AX-89211318	0.905670060672335	1	NA	0.641551621256605	0.5	NA	0.751322034682665	1	NA
AX-89211319	0.914031881630689	1	NA	0.800794110575146	1.27	NA	0.587306050137249	1	NA
AX-89211322	0.889370790494495	1	NA	0.878883860072521	0.25	NA	0.667651298876711	0.62	NA
AX-89211323	0.36062199311569	1	0.877460460172834	0.695983788711596	0	NA	0.80366014938188	0.49	NA
AX-89211324	0.738678915054023	0.5	NA	0.355249897560971	1.27	1.04241882720665	0.756117040885497	0.75	NA
AX-89211326	0.886636929938493	0	NA	0.75194172088707	1.79	NA	0.758464986419917	1.4	NA
AX-89211327	0.908896455324291	0.5	NA	0.853338485723388	0.5	NA	0.853854423021966	1.4	NA
AX-89211328	0.900923158427434	1	NA	0.710696553089545	0.5	NA	0.59155660163599	2.1	NA
AX-89211329	0.910031990235571	0.5	NA	0.627723884319521	0.75	NA	0.794201283194056	0.87	NA
AX-89211331	0.708464279860107	0	NA	0.662938232428203	2.33	NA	0.7987626674488	0.37	NA
AX-89211334	0.889370790494495	1.51	NA	0.828519967909419	1.27	NA	0.852105704335195	1.27	NA
AX-89211338	0.905935735453264	0.5	NA	0.857677915973244	1.01	NA	0.272258015000743	1.4	2.08604632064871
AX-89211343	0.904699250680075	1.51	NA	0.779047336708392	0.5	NA	0.757811724478263	1	NA
AX-89211344	0.412165210213672	1	0.51401745902497	0.849106388698989	0.5	NA	0.774907339822482	0.62	NA
AX-89211345	0.47871119415529	1	0.705843660126547	0.732835234242316	1.01	NA	0.624352373449656	1.14	NA
AX-89211351	0.724803087716092	1	NA	0.633090146647232	1.01	NA	0.418856346954302	1	0.888174145953781
AX-89211355	0.180501029466463	0.5	1.11432502955757	0.833236794426227	0.5	NA	0.785419883357059	1	NA
AX-89211357	0.650166562290273	0	NA	0.858564944941285	1.27	NA	0.726383961292706	1.14	NA
AX-89211360	0.54387114627846	1	NA	0.876722181129224	1.27	NA	0.84718444281135	1	NA
AX-89211362	0.900525760952302	1	NA	0.862600157284642	1.53	NA	0.666937231013816	1.14	NA
AX-89211363	0.736421725270152	2.55	NA	0.850582686181741	1.01	NA	0.791503605725926	1.82	NA
AX-89211364	0.910031990235571	1.51	NA	0.815418139218162	1.53	NA	0.853711833057679	1.27	NA
AX-89211366	0.914031881630689	1.51	NA	0.851457284924864	1.01	NA	0.84169599132461	0.49	NA
AX-89211367	0.638190211649541	0	NA	0.738176399362483	0.5	NA	0.782321504668281	0.87	NA
AX-89211369	0.894177509805199	1	NA	0.727984481560642	1.27	NA	0.526780721945715	1	NA
AX-89211373	0.855339340151391	2.03	NA	0.87274583178297	0.5	NA	0.640616826399252	1.4	NA
AX-89211374	0.696844180518663	1	NA	0.877144825958007	1.27	NA	0.786167681559933	0.62	NA
AX-89211375	0.924433657501365	3.6	NA	0.37691024962085	1.01	0.775467523151858	0.745744892799147	0.87	NA
AX-89211377	0.754095701317402	1.51	NA	0.774505629181556	0.75	NA	0.721199642279404	1.82	NA
AX-89211380	0.827441573067133	1	NA	0.815365007168553	0.75	NA	0.524266715336818	0.62	NA
AX-89211382	0.129779442536741	1.51	0.480386946128137	0.857316726001742	1.27	NA	0.659494709820902	0.62	NA
AX-89211383	0.225967253742758	2.03	1.5834092117929	0.871641289643382	0.75	NA	0.858644739133988	0.49	NA
AX-89211384	0.873398526284446	2.03	NA	0.83478134742664	0.5	NA	0.239018864079374	0.49	1.02515609093189
AX-89211385	0.697271553277816	0	NA	0.796304824088521	1.79	NA	0.684983395974469	1	NA
AX-89211386	0.396831017884936	1	0.97247643295602	0.808376410662855	0.25	NA	0.775468628520127	1.27	NA
AX-89211388	0.870913829580931	0.5	NA	0.799221482763473	0.25	NA	0.662550834152294	1	NA
AX-89211389	0.770520043757552	2.03	NA	0.711966905719768	1.27	NA	0.640616826399252	1.27	NA
AX-89211390	0.669266570770867	2.03	NA	0.872392672056115	1.27	NA	0.82332250090143	0.87	NA
AX-89211396	0.903597935838681	0.5	NA	0.73816391535884	0.5	NA	0.70519400401421	1.27	NA
AX-89211399	0.900831065971829	1.51	NA	0.650939518602504	0.75	NA	0.83990038105723	1.14	NA
AX-89211401	0.277553250855928	0.5	0.553198145993147	0.851945570096855	0.75	NA	0.745362088264751	1.96	NA
AX-89211405	0.619674478788951	2.03	NA	0.458950298244385	1.79	0.43191042965374	0.841428850372609	0.75	NA
AX-89211406	0.924596340325935	0.5	NA	0.695983788711596	0.5	NA	0.487417283867872	1.14	0.569244241651309
AX-89211411	0.854768239328837	1	NA	0.587148330655221	0.5	NA	0.753182765207052	1.68	NA
AX-89211412	0.861415154862517	1.51	NA	0.865863135786798	0.75	NA	0.794824414337556	0.49	NA
AX-89211413	0.890883131839234	0.5	NA	0.674648290792962	0.5	NA	0.790140950730712	1.68	NA
AX-89211415	0.343280744011236	1.51	0.730331652556967	0.769546739582094	0.25	NA	0.841428850372609	0.87	NA
AX-89211416	0.745302604912228	1	NA	0.363645624287108	1.53	0.868290811049675	0.69690503970399	1	NA
AX-89211417	0.139802312535237	3.07	0.929157028794707	0.869043995487285	0.75	NA	0.85124093044611	1.82	NA
AX-89211418	0.817219154958583	1	NA	0.747705251392054	1.79	NA	0.626318353998689	1.14	NA
AX-89211419	0.897416651851573	0.5	NA	0.840002542863809	2.6	NA	0.812178142301373	1.27	NA
AX-89211420	0.834483972166292	1.51	NA	0.754202961532502	1.01	NA	0.853854423021966	0.87	NA
AX-89211422	0.924471399588601	1.51	NA	0.870785758214114	0.75	NA	0.743218631358757	1	NA
AX-89211424	0.87420414889266	0	NA	0.697403583408453	1.27	NA	0.809523649321472	0.87	NA
AX-89211425	0.910226698096756	1.51	NA	0.546129479531566	0.5	NA	0.802911443117695	1.14	NA
AX-89211426	0.727021324502879	1.51	NA	0.776003420824579	1.01	NA	0.526245464237708	0.49	NA
AX-89211430	0.688664546173172	0.5	NA	0.874687262496213	0.75	NA	0.848638495654411	1	NA
AX-89211433	0.82216739412316	0.5	NA	0.728749621964772	1.01	NA	0.750889822034977	0.87	NA
AX-89211434	0.910722782282674	0.5	NA	0.844245561151296	0.75	NA	0.617557044011699	0.49	NA
AX-89211435	0.919253971502914	1.51	NA	0.873127439254068	0.25	NA	0.848474960547204	1	NA
AX-89211436	0.916736611426542	1.51	NA	0.866574554995061	1.27	NA	0.634926970809071	1	NA
AX-89211437	0.886636929938493	1	NA	0.790251043535112	0.5	NA	0.804770653944286	0.75	NA
AX-89211439	0.724775314851211	0.5	NA	0.623066940971078	0.75	NA	0.819866669672602	1.14	NA
AX-89211441	0.919864706818603	0.5	NA	0.655293896270593	0.5	NA	0.583900329901832	1.27	NA
AX-89211442	0.721660064391383	1.51	NA	0.868071742308945	1.53	NA	0.731540459621712	0.49	NA
AX-89211445	0.689272122284809	0.5	NA	0.852889196182456	1.01	NA	0.852503227392914	0.75	NA
AX-89211450	0.918969887550468	1	NA	0.872281456880956	1.27	NA	0.680662775509005	1	NA
AX-89211453	0.775488375006259	0.5	NA	0.826243905107268	2.06	NA	0.694673312918768	1.14	NA
AX-89211456	0.889370790494495	1.51	NA	0.504177577595139	1.53	0.948573106866881	0.697253194335903	1.4	NA
AX-89211458	0.823724764051756	0.5	NA	0.874865196290186	0.75	NA	0.790409337249278	0.75	NA
AX-89211460	0.840827186273445	0	NA	0.761764192963369	0.75	NA	0.816812195866414	1.14	NA
AX-89211462	0.919517424294768	2.03	NA	0.609336205018491	0.75	NA	0.846959925717227	0.62	NA
AX-89211463	0.766464170861733	1	NA	0.77870019122415	1.27	NA	0.456287807581899	0.87	0.892197275656071
AX-89211464	0.920212814157893	1	NA	0.852173450043569	0.75	NA	0.651803422236419	1.68	NA
AX-89211465	0.587294598518539	1.51	NA	0.717163551691223	0.5	NA	0.784007856789773	1.4	NA
AX-89211469	0.873900456048394	0.5	NA	0.674740765090546	0.75	NA	0.617557044011699	1	NA
AX-89211470	0.838772941005864	1	NA	0.872105767762832	0	NA	0.538297876795821	1.27	NA
AX-89211472	0.660886819484807	2.03	NA	0.356813385874071	0.25	0.742396208085134	0.73909731488437	0.49	NA
AX-89211473	0.824385888463751	1.51	NA	0.847317328530989	0.5	NA	0.855268680637596	0.87	NA
AX-89211474	0.787920820858311	1	NA	0.814079167972379	1.27	NA	0.762109288544417	0.75	NA
AX-89211476	0.309149204247261	1	0.897080789738893	0.803949388696452	1.27	NA	0.416001653957046	0.37	1.1386524419492
AX-89211478	0.579966666959765	0	NA	0.832267582828835	2.33	NA	0.844207858163966	1.14	NA
AX-89211480	0.751872236371376	1	NA	0.725572919644303	1.01	NA	0.638857093115234	0.87	NA
AX-89211481	0.471010320497317	0.5	0.496421436947313	0.861166431234122	0.75	NA	0.85364377803403	1.27	NA
AX-89211484	0.157071264644345	2.03	1.16758018177853	0.79896679487198	0.75	NA	0.768203872531677	0.62	NA
AX-89211486	0.910098555735979	1	NA	0.856443406556278	1.53	NA	0.848360126289027	1.4	NA
AX-89211487	0.758474068269137	1	NA	0.823851791513982	0.5	NA	0.76029134805248	1.68	NA
AX-89211488	0.923871349741598	1	NA	0.729395379167946	0	NA	0.504852355284279	0.62	NA
AX-89211489	0.897416651851573	0.5	NA	0.415999728149872	0.5	0.642044772642638	0.774262542509195	1	NA
AX-89211490	0.882822279306036	0.5	NA	0.783065288547549	1.01	NA	0.804770653944286	0.75	NA
AX-89211494	0.904822677056448	0.5	NA	0.856107323534752	1.01	NA	0.829886985995169	1.4	NA
AX-89211495	0.816273398056045	0	NA	0.41913127800109	1.27	0.640404969918063	0.837704830053625	1	NA
AX-89211497	0.909335506455104	1	NA	0.670164210307279	0.5	NA	0.738706928703558	0.87	NA
AX-89211498	0.248693985664182	2.03	0.660994025198773	0.836485309292193	0.5	NA	0.50525932647811	1.96	NA
AX-89211501	0.90303203903298	0.5	NA	0.676123453715321	0.75	NA	0.677031363402405	1.14	NA
AX-89211502	0.623547799983079	0	NA	0.421950407526727	1.27	0.745941624057591	0.748877990480875	1.4	NA
AX-89211504	0.56414883198954	0.5	NA	0.732475956597512	1.01	NA	0.684335847952989	1.27	NA
AX-89211505	0.858811577585914	0	NA	0.773677448747373	0.25	NA	0.571041786876149	0.87	NA
AX-89211506	0.00126434975437967	0.5	1.3588654729946	0.824993853558721	1.01	NA	0.82784357457823	1.14	NA
AX-89211507	0.91215473957567	1	NA	0.823851791513982	1.53	NA	0.778637108763654	0.62	NA
AX-89211509	0.835586809762994	0.5	NA	0.837973000492466	0.25	NA	0.85108923517376	0.75	NA
AX-89211510	0.588374724499846	1	NA	0.660982489476982	1.01	NA	0.761022028069747	1	NA
AX-89211513	0.919119029531326	0.5	NA	0.586037455229232	1.27	NA	0.651803422236419	0.87	NA
AX-89211514	0.808439061321026	1	NA	0.644023918403686	1.79	NA	0.65170345528057	1.4	NA
AX-89211515	0.923863390397491	1	NA	0.797295119718594	1.53	NA	0.761835585001893	1.14	NA
AX-89211516	0.340192975809403	2.03	0.946452431358496	0.825161661962376	0.5	NA	0.76215343686478	0.87	NA
AX-89211519	0.789269148039027	2.03	NA	0.873607559630591	0.75	NA	0.611332677872546	1	NA
AX-89211520	0.751698206044402	1	NA	0.825073107642676	1.27	NA	0.542403759469689	1.4	NA
AX-89211524	0.89291518034807	0	NA	0.80121015063034	1.27	NA	0.73025166170651	1.14	NA
AX-89211527	0.693123406417712	1	NA	0.867657270694295	0.5	NA	0.665484021648986	0.75	NA
AX-89211528	0.864923524332772	1.51	NA	0.869295959256871	0.5	NA	0.738327177603157	0.87	NA
AX-89211530	0.752576669882558	1.51	NA	0.74523473260845	0.75	NA	0.706901470477112	1.27	NA
AX-89211531	0.483593176992413	0	0.398445361979303	0.790642064845986	0.25	NA	0.820706747194747	1.14	NA
AX-89211534	0.900378239877827	1	NA	0.81611571832957	1.01	NA	0.849372311228795	1.4	NA
AX-89211535	0.780608581720586	1	NA	0.873837877736427	1.01	NA	0.809325917766478	1	NA
AX-89211536	0.925071912898556	0.5	NA	0.586833948484552	0.5	NA	0.635651080605229	0.87	NA
AX-89211537	0.849574381994851	0	NA	0.789220350775176	1.27	NA	0.798656295613105	0.75	NA
AX-89211539	0.585074294610879	1.51	NA	0.776925765288911	1.01	NA	0.722671405271193	0.75	NA
AX-89211541	0.918534942068508	1	NA	0.870244405547128	0.5	NA	0.785701216435091	1.4	NA
AX-89211544	0.90115975968808	1	NA	0.824858424079673	1.01	NA	0.853146516851844	1.4	NA
AX-89211547	0.91215473957567	2.03	NA	0.560680482465102	0.75	NA	0.797221539239317	0.62	NA
AX-89211548	0.914031881630689	0.5	NA	0.749858791481159	1.27	NA	0.663030914674269	0.75	NA
AX-89211549	0.729519563767499	1.51	NA	0.684790306667295	1.01	NA	0.682660703095927	0.75	NA
AX-89211550	0.0840337132881917	1	0.95536145056525	0.69224208095861	1.01	NA	0.421076758724319	0.37	0.707451336393564
AX-89211551	0.519573310401366	0.5	NA	0.879701238376887	1.27	NA	0.834285530835163	1	NA
AX-89211552	0.923863390397491	0.5	NA	0.809277503441592	0.5	NA	0.844948207822216	0.49	NA
AX-89211553	0.886602207867621	0	NA	0.632137256374541	0.5	NA	0.493286166833333	0.24	0.63677693427043
AX-89211554	0.896185975763429	0.5	NA	0.808707303509902	0.75	NA	0.756017190495573	1.54	NA
AX-89211557	0.83664646274782	1.51	NA	0.571416394075496	1.27	NA	0.83965032749665	1.68	NA
AX-89211559	0.559845372940937	1.51	NA	0.744627532592631	1.01	NA	0.8246355555556	1	NA
AX-89211560	0.897416651851573	1.51	NA	0.833645072641979	1.27	NA	0.812839568169496	0.49	NA
AX-89211561	0.734683670472894	2.03	NA	0.612833101237985	0.25	NA	0.365350429029137	1.14	0.715349090664006
AX-89211563	0.803018337886111	1	NA	0.778297818036997	0.75	NA	0.59490160514472	1.68	NA
AX-89211568	0.76511547701922	0.5	NA	0.845975606159914	1.01	NA	0.762870317697965	1.4	NA
AX-89211569	0.47871119415529	1.51	0.916547118118548	0.593336545333499	1.27	NA	0.702698652549093	0.75	NA
AX-89211570	0.914031881630689	1	NA	0.838874402269456	1.53	NA	0.790173894745845	1.54	NA
AX-89211571	0.687598595786406	0	NA	0.665653872957249	1.27	NA	0.688915025381448	1	NA
AX-89211572	0.908382947168656	0	NA	0.800794110575146	0.75	NA	0.725764695292607	0.62	NA
AX-89211577	0.0108717777066167	2.03	1.24483855213732	0.866287959598248	0.5	NA	0.784400147098911	1.27	NA
AX-89211579	0.857340596242471	0	NA	0.791472787041071	1.01	NA	0.369464546124518	0.12	0.620646747162702
AX-89211580	0.848065612690729	0.5	NA	0.826425624111983	1.27	NA	0.754216601027328	0.24	NA
AX-89211581	0.118034218299231	1	1.35770145609434	0.835066275101115	0.75	NA	0.864602801534191	1.14	NA
AX-89211583	0.731699126813651	1	NA	0.784196093912228	0.75	NA	0.794824414337556	1.14	NA
AX-89211584	0.686610051033745	0	NA	0.856150359933409	0.5	NA	0.630108148751267	0.62	NA
AX-89211586	0.851487871454935	1	NA	0.67852471852211	1.27	NA	0.79551863804926	1.82	NA
AX-89211588	0.850434921506744	1.51	NA	0.760396888816064	1.01	NA	0.784007856789773	0.75	NA
AX-89211589	0.857340596242471	0	NA	0.879701238376887	0.75	NA	0.85817600306065	1.54	NA
AX-89211591	0.915909967586699	0.5	NA	0.846932125967342	1.27	NA	0.300733060742424	1.14	0.860855592837352
AX-89211593	0.89922400779658	3.07	NA	0.826243905107268	1.01	NA	0.715248563811672	1.27	NA
AX-89211594	0.704404462547679	1	NA	0.869295959256871	0.25	NA	0.772084102576384	0.62	NA
AX-89211595	0.917675135360728	0.5	NA	0.789397898195378	0.5	NA	0.662494727587134	1	NA
AX-89211597	0.306595463704138	1	0.664608893340417	0.289712408998608	1.27	0.975401858147038	0.69445995294372	1.27	NA
AX-89211599	0.888103183365483	0.5	NA	0.787451854052256	0.75	NA	0.515731127634768	1.14	NA
AX-89211600	0.293040846559037	0	0.542430912293557	0.791038801799609	1.27	NA	0.565124136892135	1.14	NA
AX-89211601	0.898039290423389	1.51	NA	0.632137256374541	1.79	NA	0.700038006011512	0.87	NA
AX-89211603	0.818917360822974	1.51	NA	0.401306586154761	1.27	0.844269923942461	0.726886172144113	1.54	NA
AX-89211606	0.917675135360728	1.51	NA	0.674740765090546	1.01	NA	0.724706312429986	0.49	NA
AX-89211608	0.890049485751011	0.5	NA	0.685377886419856	0.5	NA	0.566485572703119	1.14	NA
AX-89211609	0.851487701712849	2.03	NA	0.650703567358963	1.27	NA	0.856329043408015	1.54	NA
AX-89211610	0.851897238707873	1	NA	0.801337618143086	1.53	NA	0.841428850372609	1.27	NA
AX-89211611	0.878063963082118	1.51	NA	0.845008597456567	2.06	NA	0.245568341149111	1.4	2.25539147639646
AX-89211616	0.916385586260178	0.5	NA	0.864349860594891	1.79	NA	0.844207858163966	1.27	NA
AX-89211617	0.619674478788951	1	NA	0.667997732451745	0.5	NA	0.684863694306748	0.37	NA
AX-89211618	0.857340596242471	1.51	NA	0.74137759423969	1.27	NA	0.733801629106197	1.27	NA
AX-89211619	0.913532394678281	1	NA	0.760396888816064	1.53	NA	0.84901456260562	1.68	NA
AX-89211623	0.913828251389813	1.51	NA	0.561117710632237	1.79	NA	0.752848831282463	0.62	NA
AX-89211625	0.904996695814498	1	NA	0.757418857404906	1.79	NA	0.655584084016053	1	NA
AX-89211627	0.647166983739428	0.5	NA	0.745539606783106	0.25	NA	0.798907974947675	0.49	NA
AX-89211628	0.876790778121685	1	NA	0.880342503349449	0.75	NA	0.710726576050157	1	NA
AX-89211629	0.689217664314731	0	NA	0.56301471771297	1.27	NA	0.634955097338563	1	NA
AX-89211631	0.760292290099697	2.55	NA	0.524853323348838	2.06	NA	0.649632018096953	0.37	NA
AX-89211632	0.913531612616608	0.5	NA	0.764876773692465	0.75	NA	0.83348028889889	0.75	NA
AX-89211633	0.761386503423527	1.51	NA	0.338942709085861	0.75	0.718813016231327	0.841428850372609	0.87	NA
AX-89211634	0.869684903768167	0	NA	0.866056861460358	1.01	NA	0.508989227885548	1.14	NA
AX-89211637	0.723467366247246	1.51	NA	0.567517366923036	1.27	NA	0.791358397565565	0.49	NA
AX-89211638	0.720844666720454	1.51	NA	0.870986265199397	1.53	NA	0.780024779868012	0.87	NA
AX-89211641	0.700425056612034	2.03	NA	0.869060091385615	1.27	NA	0.610991629964132	1.4	NA
AX-89211642	0.908914535621032	1	NA	0.617590826261035	1.27	NA	0.815079061134878	0.87	NA
AX-89211643	0.923354574425272	1.51	NA	0.302110125827487	1.79	1.53422625464209	0.834945327257886	1.4	NA
AX-89211647	0.894072643118737	1.51	NA	0.679141862750692	1.53	NA	0.637878300546318	1	NA
AX-89211648	0.758109847371471	2.03	NA	0.653743683344949	1.01	NA	0.738194429384472	0.87	NA
AX-89211650	0.90905468108312	1	NA	0.840739307630112	0.75	NA	0.648680354314413	1.68	NA
AX-89211651	0.915909967586699	0	NA	0.742819252267727	1.01	NA	0.753239182864055	1	NA
AX-89211652	0.45787023239954	1.51	0.977101021004564	0.656665493881754	0.5	NA	0.755228064089098	1.27	NA
AX-89211655	0.918969887550468	1.51	NA	0.405045191483416	1.53	0.619004926975226	0.550797690404181	1.4	NA
AX-89211658	0.919941551691681	0.5	NA	0.609456550733867	1.53	NA	0.856969859672722	0.49	NA
AX-89211659	0.786896290252566	1	NA	0.863525545847989	1.01	NA	0.853066973326676	1.14	NA
AX-89211660	0.729519563767499	1	NA	0.776866615968255	1.53	NA	0.797221539239317	0.62	NA
AX-89211661	0.767810843278695	1	NA	0.628804708911025	1.01	NA	0.783802233045127	1.27	NA
AX-89211665	0.905667145853204	1.51	NA	0.754949656436495	1.27	NA	0.805529094225939	1.4	NA
AX-89211666	0.75955747695076	0	NA	0.797772095420406	1.53	NA	0.542893210552262	0.87	NA
AX-89211668	0.77151811845104	1.51	NA	0.83894348143869	1.53	NA	0.780150006789569	1	NA
AX-89211672	0.917316316449694	0.5	NA	0.804671990043243	1.53	NA	0.7417311418106	0.87	NA
AX-89211675	0.791778311821855	0.5	NA	0.800794110575146	0.75	NA	0.853146516851844	1.4	NA
AX-89211676	0.907722246889859	1	NA	0.808689018647249	1.27	NA	0.570544832403504	1.14	NA
AX-89211678	0.790180473446069	1	NA	0.820982498086002	1.27	NA	0.535117545572713	1.4	NA
AX-89211681	0.910551547298547	0	NA	0.506981766359628	1.27	NA	0.555020944145355	1	NA
AX-89211682	0.890461279170157	1	NA	0.845475959897754	1.01	NA	0.820925767842537	1.14	NA
AX-89211684	0.891752097621364	1	NA	0.839004199401017	1.53	NA	0.815153950938398	1.14	NA
AX-89211685	0.65775971656211	0	NA	0.764719587150358	0.75	NA	0.754184169543145	0.87	NA
AX-89211686	0.907534717727668	0.5	NA	0.833468225338807	1.53	NA	0.844207858163966	0.87	NA
AX-89211687	0.917675135360728	1.51	NA	0.717909038550085	1.53	NA	0.628119118807282	1.27	NA
AX-89211688	0.887745268045334	1	NA	0.854033803583945	0	NA	0.622376530530071	0.87	NA
AX-89211690	0.811670738822912	1.51	NA	0.583106966249892	1.01	NA	0.859775658948061	0.75	NA
AX-89211691	0.809120199723313	1	NA	0.693926940018327	1.79	NA	0.852828137001233	1	NA
AX-89211692	0.924276886517747	1	NA	0.841752853867897	1.27	NA	0.838939736914857	1.96	NA
AX-89211693	0.913454560844775	1	NA	0.74523473260845	0.5	NA	0.839299231879659	1	NA
AX-89211695	0.910327803266617	0.5	NA	0.807911928574181	1.01	NA	0.837356547092207	0.62	NA
AX-89211696	0.606706160504597	1.51	NA	0.700581907659371	1.53	NA	0.640616826399252	0.87	NA
AX-89211697	0.812405889128083	2.55	NA	0.656196276299269	1.01	NA	0.561681281423267	1.27	NA
AX-89211701	0.900378239877827	2.55	NA	0.757652155353921	2.06	NA	0.232217351171518	1	1.18439614027703
AX-89211705	0.862164699895691	4.14	NA	0.833236794426227	0.25	NA	0.594054021789532	1.68	NA
AX-89211706	0.597560415868454	0.5	NA	0.430357795889057	1.79	1.07807624457227	0.857519027346425	0.62	NA
AX-89211708	0.841007610587429	1	NA	0.858561360797043	2.06	NA	0.725048835871645	1.54	NA
AX-89211709	0.825786650279745	0.5	NA	0.866132503279088	0.25	NA	0.798907974947675	1.4	NA
AX-89211710	0.866871446713292	0	NA	0.837296588301556	2.06	NA	0.750504594236953	1	NA
AX-89211711	0.918969887550468	0	NA	0.823894106236145	1.01	NA	0.839299231879659	1.54	NA
AX-89211713	0.855339340151391	1.51	NA	0.67852471852211	1.01	NA	0.321978601075858	1	0.586396269552284
AX-89211714	0.868860353262815	1	NA	0.637558676311714	1.27	NA	0.74109671065421	0.75	NA
AX-89211715	0.921366455579687	0.5	NA	0.814777981088138	1.01	NA	0.812908875514811	1	NA
AX-89211717	0.90823642495257	0.5	NA	0.567517366923036	1.27	NA	0.836305411922676	0.62	NA
AX-89211720	0.920093568979805	0	NA	0.836687060392636	1.27	NA	0.845884983363834	1.14	NA
AX-89211722	0.909544236423749	1	NA	0.786493955058241	1.01	NA	0.743218631358757	0.87	NA
AX-89211726	0.880809227462933	1	NA	0.612833101237985	1.53	NA	0.847194248246956	1	NA
AX-89211734	0.873140200372371	1.51	NA	0.866362339505495	0.25	NA	0.707937056767149	1.14	NA
AX-89211738	0.918969887550468	0	NA	0.612260186716937	0.75	NA	0.513436119750766	1.14	NA
AX-89211741	0.632905170894503	1	NA	0.791688143879794	0.5	NA	0.75254103481168	0.62	NA
AX-89211742	0.87030935885862	0.5	NA	0.774960710390183	0.5	NA	0.536528378619084	0.49	NA
AX-89211744	0.901090932240134	1	NA	0.869650545545047	1.01	NA	0.837775534129687	0.62	NA
AX-89211745	0.858239402732542	1.51	NA	0.591211202876896	1.79	NA	0.819870724570271	1.14	NA
AX-89211746	0.845330468989148	2.03	NA	0.586600185039506	0.75	NA	0.800809214760764	1.27	NA
AX-89211747	0.529701447037029	1.51	NA	0.441223928255526	1.27	0.838739045185886	0.750889822034977	0.49	NA
AX-89211750	0.904609051071622	1.51	NA	0.809441642586136	0.75	NA	0.802383356381992	0.62	NA
AX-89211752	0.918969887550468	1.51	NA	0.800983389803019	0.75	NA	0.827889297520029	0.62	NA
AX-89211755	0.879323808570053	1	NA	0.879701238376887	0.75	NA	0.65958200824284	0.87	NA
AX-89211757	0.922529751538415	0	NA	0.86843933851393	0.75	NA	0.817190524072186	0.87	NA
AX-89211760	0.849310358312535	1	NA	0.866443552142114	0.5	NA	0.835830785813833	1	NA
AX-89211761	0.924341364513058	1.51	NA	0.828019926888583	1.53	NA	0.640616826399252	1.4	NA
AX-89211762	0.862164699895691	0.5	NA	0.762140316693246	0.5	NA	0.850588270911362	1.54	NA
AX-89211763	0.416313287562753	0.5	0.581567450353979	0.845975606159914	0.25	NA	0.734987094527324	0.87	NA
AX-89211764	0.907146630083362	0.5	NA	0.760396888816064	0.5	NA	0.86143264177101	1	NA
AX-89211767	0.83669505015069	0	NA	0.760396888816064	1.01	NA	0.447112122192844	1	0.573299026695909
AX-89211772	0.873140200372371	1.51	NA	0.807464418006923	0.75	NA	0.844207858163966	1	NA
AX-89211773	0.65110661471773	0	NA	0.875347761054659	0.75	NA	0.853127906484622	1	NA
AX-89211774	0.80099130093328	1	NA	0.735932684195273	1.53	NA	0.522613850772039	0.49	NA
AX-89211776	0.865763408011812	0	NA	0.794372942241021	1.27	NA	0.495979032138056	0.87	0.529887675627799
AX-89211778	0.871000188233011	0	NA	0.727984481560642	1.79	NA	0.347338435464176	1.54	1.54328171826112
AX-89211781	0.87173330187699	2.03	NA	0.797772095420406	1.27	NA	0.569506548251122	1.14	NA
AX-89211782	0.817269576298434	2.03	NA	0.603434341345768	1.53	NA	0.803758497043169	0.37	NA
AX-89211783	0.871515838008268	0.5	NA	0.866056861460358	0.75	NA	0.4432366528716	1.27	1.25158709674876
AX-89211784	0.867766310193002	0	NA	0.675182180745516	1.27	NA	0.796915390696047	0.37	NA
AX-89211787	0.918969887550468	1	NA	0.877458568892647	1.27	NA	0.822467917019345	1.27	NA
AX-89211788	0.901090932240134	1	NA	0.790642064845986	0.5	NA	0.777810117810176	0.75	NA
AX-89211789	0.662476490692439	0.5	NA	0.800794110575146	1.79	NA	0.797221539239317	1.4	NA
AX-89211790	0.397460335280608	1.51	0.462217076698428	0.825800087265594	0.75	NA	0.677893718076399	1	NA
AX-89211795	0.880948980716711	0.5	NA	0.874639668362719	0.75	NA	0.761492254483323	0.75	NA
AX-89211797	0.862164699895691	0	NA	0.704384328780367	0.25	NA	0.553398099178021	1.14	NA
AX-89211798	0.757603463556493	1.51	NA	0.550464141180948	0.75	NA	0.830529010021509	1.82	NA
AX-89211800	0.90610576066222	0	NA	0.742473598289204	1.53	NA	0.846528931031226	0.75	NA
AX-89211801	0.908435536336723	1.51	NA	0.712398498158173	0.75	NA	0.73205778781744	1.4	NA
AX-89211802	0.599349230841391	0.5	NA	0.803836990415694	1.01	NA	0.591240187803849	1.27	NA
AX-89211803	0.74761421362506	0.5	NA	0.871547977925617	0.5	NA	0.359073602009594	1.14	0.610155516635975
AX-89211804	0.910437932972587	0	NA	0.845043190576487	1.27	NA	0.76215343686478	1.82	NA
AX-89211805	0.87420414889266	3.07	NA	0.837911109341524	0.25	NA	0.859368021855709	1	NA
AX-89211810	0.830120065499149	2.55	NA	0.531900330633444	0.75	NA	0.565124136892135	1.27	NA
AX-89211811	0.757133857193968	0.5	NA	0.736033779726462	1.01	NA	0.833994443900047	1	NA
AX-89211812	0.889734941072438	0.5	NA	0.792592682730041	0.5	NA	0.845173176746665	1.54	NA
AX-89211814	0.693123406417712	1.51	NA	0.588911929745002	1.27	NA	0.857519027346425	0.87	NA
AX-89211815	0.749034782249123	1	NA	0.799349568842466	1.01	NA	0.799017875062975	1.27	NA
AX-89211816	0.913532394678281	1.51	NA	0.784648942835689	0.75	NA	0.611082806178021	0.49	NA
AX-89211817	0.862789629607024	2.03	NA	0.833236794426227	1.53	NA	0.860651093661692	1.68	NA
AX-89211820	0.901231809422422	1.51	NA	0.614745930936012	1.01	NA	0.752613946757197	1.27	NA
AX-89211821	0.631937266410114	2.03	NA	0.3841229435219	1.79	0.689172024585249	0.856507657303918	1.14	NA
AX-89211822	0.0816562678636281	0	1.40735090387154	0.837911109341524	1.27	NA	0.767024374114183	1.14	NA
AX-89211823	0.923391270452878	1	NA	0.796527968590357	1.27	NA	0.800816598329989	0.87	NA
AX-89211827	0.853887018543466	1.51	NA	0.715485372542381	1.53	NA	0.848677244858952	0.75	NA
AX-89211828	0.87030935885862	0.5	NA	0.572713804635564	0.5	NA	0.611082806178021	0.87	NA
AX-89211829	0.430002419635436	2.03	0.880901384692097	0.487902911329418	1.01	1.10788354821865	0.7961287535075	0.75	NA
AX-89211832	0.914031881630689	1	NA	0.879701238376887	1.01	NA	0.328320780138817	1	0.899919358687469
AX-89211833	0.79916275111377	2.55	NA	0.764876773692465	1.27	NA	0.700086487547457	0.87	NA
AX-89211835	0.499282366985432	0.5	NA	0.752103530631301	0.75	NA	0.702761209733629	1.54	NA
AX-89211836	0.910457858174504	1.51	NA	0.745508312301468	1.53	NA	0.801345050018724	0.62	NA
AX-89211841	0.924596340325935	0	NA	0.837867175028566	1.27	NA	0.317896170208427	1.27	1.48849745636064
AX-89211843	0.744835128975532	1.51	NA	0.851945570096855	0.75	NA	0.855933394189286	1	NA
AX-89211845	0.770520043757552	1.51	NA	0.585701769711558	1.79	NA	0.725294546260973	0.75	NA
AX-89211846	0.886803073733178	0.5	NA	0.775078831507709	0.75	NA	0.74227246223105	1.14	NA
AX-89211848	0.834483972166292	0.5	NA	0.715722542575322	0.5	NA	0.71088303293122	0.87	NA
AX-89211849	0.642802545019479	1	NA	0.728711333847491	2.33	NA	0.85079744209256	1.14	NA
AX-89211851	0.817988670943912	0	NA	0.86843933851393	1.79	NA	0.317896170208427	1	1.33418236058552
AX-89211852	0.495363269666707	0	NA	0.879765286037352	0.5	NA	0.37912379340796	0.24	0.807481670431948
AX-89211853	0.801514468502875	2.03	NA	0.651125423376131	0.5	NA	0.739970533178693	0.62	NA
AX-89211856	0.914472769034131	1	NA	0.513577136068252	0.75	NA	0.827510087899776	1.14	NA
AX-89211857	0.91215473957567	1	NA	0.826147788216029	1.27	NA	0.705669807720646	0.87	NA
AX-89211858	0.824168787829319	0.5	NA	0.875582468961736	0.25	NA	0.762965819386633	1.4	NA
AX-89211862	0.815971242071074	1.51	NA	0.788676406411113	0.25	NA	0.842805715350662	0.87	NA
AX-89211864	0.791937315423144	0.5	NA	0.873538252150408	0.75	NA	0.840973334701334	0.62	NA
AX-89211866	0.878506242541156	0	NA	0.651889689440039	0.75	NA	0.63435079514541	1.14	NA
AX-89211868	0.853944000697692	0.5	NA	0.830704709307119	1.01	NA	0.734662804810445	0.75	NA
AX-89211869	0.909868928563061	0	NA	0.877144825958007	1.53	NA	0.776755186930177	0.75	NA
AX-89211873	0.872108919207079	1	NA	0.775149853200624	0.5	NA	0.745030669153095	1.4	NA
AX-89211874	0.892682304063792	0	NA	0.873127439254068	0.5	NA	0.773738443004784	0.62	NA
AX-89211875	0.871457748371105	0.5	NA	0.809961522472512	0.5	NA	0.393734588774242	1	0.887592368840378
AX-89211876	0.854323521121101	0	NA	0.712056281381274	1.27	NA	0.640243441070911	0.75	NA
AX-89211879	0.735809740334	1	NA	0.428388174315158	0.75	0.819122804298008	0.794157917665051	0.75	NA
AX-89211880	0.797944322362374	0.5	NA	0.377568904373074	2.06	1.27795642151501	0.841428850372609	0.75	NA
AX-89211884	0.702726905275593	1.51	NA	0.696277161127578	0.75	NA	0.793582566701634	1	NA
AX-89211887	0.89291518034807	1	NA	0.847496912420126	0.75	NA	0.641857437412785	0.62	NA
AX-89211891	0.824695971420162	1.51	NA	0.411849120597375	0.75	1.48321316554632	0.78398458550469	0.37	NA
AX-89211892	0.817592919219802	0	NA	0.761671136080115	0.75	NA	0.310040593193758	1	0.928187330665956
AX-89211896	0.812391942648108	1.51	NA	0.465617968921366	1.01	0.770825159607537	0.852828137001233	0.49	NA
AX-89211898	0.907083222349957	1.51	NA	0.745635859367877	1.53	NA	0.811193584721687	1	NA
AX-89211900	0.878670116574865	0	NA	0.63992285591706	0.5	NA	0.458662929780863	1.14	0.849435661979119
AX-89211901	0.904822677056448	0	NA	0.829788296311939	1.01	NA	0.0147770036972801	1.14	1.70746694371912
AX-89211903	0.797944322362374	1.51	NA	0.753212564616634	0.25	NA	0.83254755856234	1.14	NA
AX-89211908	0.854323521121101	2.03	NA	0.822717700099994	1.27	NA	0.856190201639686	1.54	NA
AX-89211909	0.913454560844775	1	NA	0.872105767762832	0.75	NA	0.670039745032717	0.49	NA
AX-89211910	0.907311452227263	0.5	NA	0.555106095283247	1.53	NA	0.834313751565747	1	NA
AX-89211911	0.914031881630689	1	NA	0.867929238927859	0.75	NA	0.756793359291134	1.27	NA
AX-89211912	0.90502245116074	1	NA	0.859655900638522	0.75	NA	0.610579218183099	0.62	NA
AX-89211913	0.914031881630689	1	NA	0.773101284528365	1.27	NA	0.808524952567627	0.75	NA
AX-89211915	0.431322626669003	2.55	1.16787619622519	0.747255116154597	0.75	NA	0.855933394189286	0.62	NA
AX-89211917	0.873890233922805	0.5	NA	0.775963478583187	0	NA	0.468024668404157	0.87	0.735021034509849
AX-89211918	0.913875764431645	0	NA	0.743562246787724	1.27	NA	0.826387307098761	0.37	NA
AX-89211922	0.902741005702487	3.07	NA	0.878818933216144	1.79	NA	0.841619823563949	0.75	NA
AX-89211923	0.821429327084337	0.5	NA	0.668219347400624	0.75	NA	0.794832092934692	1	NA
AX-89211924	0.85587059701049	0	NA	0.72492693308134	1.01	NA	0.765926392235838	0.49	NA
AX-89211925	0.90115975968808	2.55	NA	0.510982302938237	1.27	NA	0.649587612119564	1.4	NA
AX-89211926	0.820043637678729	1	NA	0.875074774173074	0.5	NA	0.76092531510608	0.87	NA
AX-89211927	0.690823904838369	0	NA	0.331136278840314	1.27	0.718488853288675	0.799588521631463	1	NA
AX-89211928	0.699884330151284	1.51	NA	0.241069624913538	0.75	0.911370876275156	0.796046762462701	0.62	NA
AX-89211929	0.845676388870497	0.5	NA	0.62645501953772	1.01	NA	0.7961287535075	0.62	NA
AX-89211930	0.924596340325935	1.51	NA	0.754991390079744	1.27	NA	0.800124284431116	1	NA
AX-89211931	0.910420715660758	0.5	NA	0.556646227639544	0.5	NA	0.754064171521132	1	NA
AX-89211933	0.878670116574865	2.03	NA	0.666077597512566	2.06	NA	0.702069986049484	1.27	NA
AX-89211938	0.825786650279745	0.5	NA	0.723799885405494	1.01	NA	0.542987326159439	0.87	NA
AX-89211940	0.878670116574865	1.51	NA	0.784196093912228	0.75	NA	0.777748487766472	1.27	NA
AX-89211943	0.761260587422636	0	NA	0.666682449582673	0.5	NA	0.661606763107442	1.54	NA
AX-89211944	0.89291518034807	2.03	NA	0.807063711968842	1.53	NA	0.790023759687384	1	NA
AX-89211947	0.00000839971791244215	0.5	1.49389779917637	0.792592682730041	0.75	NA	0.842390743498213	1	NA
AX-89211948	0.873655860852874	0	NA	0.646417915796758	0.75	NA	0.647391416015473	0.62	NA
AX-89211949	0.91215473957567	1	NA	0.876781908533484	1.01	NA	0.841428850372609	1	NA
AX-89211952	0.909861631646948	1	NA	0.831349115831515	0.5	NA	0.748675859884032	0.87	NA
AX-89211953	0.694891210322906	2.55	NA	0.771450728454091	1.01	NA	0.59617295636814	0.62	NA
AX-89211956	0.635502700175847	1.51	NA	0.837263308639084	0.75	NA	0.847958093070729	0.62	NA
AX-89211957	0.888103183365483	1	NA	0.820052284773558	0.75	NA	0.570995588388484	0.62	NA
AX-89211959	0.792411883126294	0	NA	0.646128920667007	1.27	NA	0.743011856471769	1.27	NA
AX-89211961	0.868860353262815	1	NA	0.654069270555599	0.5	NA	0.77507605347182	0.87	NA
AX-89211963	0.913730748791229	0.5	NA	0.653361153493209	1.27	NA	0.799196258492226	1.27	NA
AX-89211964	0.818917360822974	0.5	NA	0.816992602505726	0.5	NA	0.3852259197114	0.87	0.672214683553427
AX-89211965	0.888714894733064	0.5	NA	0.712777438444294	1.01	NA	0.817571221825757	0.24	NA
AX-89211967	0.768170739032595	0.5	NA	0.821025597632173	1.27	NA	0.365989716388057	1.14	2.00647039384867
AX-89211968	0.913532394678281	1	NA	0.873672895802162	0.25	NA	0.866216258269742	0.62	NA
AX-89211969	0.91215473957567	0	NA	0.537619029626594	0.25	NA	0.579698365720934	1.82	NA
AX-89211970	0.491031595632401	0	NA	0.827250455492515	1.01	NA	0.762870317697965	1.4	NA
AX-89211971	0.914699252261119	0	NA	0.666101197928643	1.79	NA	0.71320033349481	1.27	NA
AX-89211972	0.800188278818604	1	NA	0.58733578864169	0.5	NA	0.855268680637596	0.87	NA
AX-89211973	0.923545175989497	1	NA	0.809856781902576	2.06	NA	0.806169575616991	0.87	NA
AX-89211975	0.862164699895691	0.5	NA	0.554892492295415	1.01	NA	0.715031770359231	1.14	NA
AX-89211976	0.662635129946811	1	NA	0.641544293851736	0.75	NA	0.853146516851844	0.75	NA
AX-89211977	0.346733953750887	0	0.464687015782917	0.664796418440572	0.75	NA	0.844974393776359	0.87	NA
AX-89211979	0.910551547298547	1	NA	0.825101491542855	1.27	NA	0.770712103538427	1.4	NA
AX-89211983	0.862164699895691	3.07	NA	0.858338662455369	1.01	NA	0.751712681149278	1	NA
AX-89211984	0.923863390397491	0.5	NA	0.692772778456535	1.79	NA	0.786241663460186	1	NA
AX-89211987	0.563011703043726	0.5	NA	0.715513926710132	1.53	NA	0.790700429374579	1.82	NA
AX-89211989	0.722912455187341	0	NA	0.772232554250564	0.5	NA	0.77890946802105	1	NA
AX-89211992	0.86731922222167	0.5	NA	0.609336205018491	0.5	NA	0.862050611500564	1.14	NA
AX-89211998	0.913633902261157	0.5	NA	0.729395379167946	0	NA	0.847156608675218	1.14	NA
AX-89211999	0.88697761238283	1	NA	0.852023268877589	0.75	NA	0.75254103481168	1.27	NA
AX-89212000	0.909450790875679	0.5	NA	0.773674599507013	1.79	NA	0.79551863804926	0.62	NA
AX-89212001	0.781007883118451	0.5	NA	0.817970725990226	0.25	NA	0.78512334390961	0.87	NA
AX-89212002	0.923863390397491	0.5	NA	0.864204407160961	0.75	NA	0.471269114584388	1.27	0.756824578221094
AX-89212003	0.92079626025602	0	NA	0.78572377644507	0.25	NA	0.774858213550677	0.87	NA
AX-89212005	0.899791552699418	1.51	NA	0.501708145120085	1.01	0.729200855772938	0.86211770620743	1.14	NA
AX-89212006	0.374735267883235	2.03	0.958977228855409	0.849517404852391	1.01	NA	0.863137579421451	1.54	NA
AX-89212009	0.780608581720586	0	NA	0.670361138550303	1.27	NA	0.325852780563997	0.75	0.877956807141202
AX-89212011	0.789918949806424	1	NA	0.782774090148885	1.01	NA	0.863799438961404	1.14	NA
AX-89212012	0.829523973527882	0.5	NA	0.729724321911539	1.27	NA	0.779135726539991	0.49	NA
AX-89212013	0.879790365438027	1.51	NA	0.793927227942843	0.5	NA	0.64233594757066	1.14	NA
AX-89212014	0.887845325000641	0.5	NA	0.823965531608468	1.53	NA	0.83274236494192	0.49	NA
AX-89212015	0.870913829580931	1	NA	0.845397787409018	2.06	NA	0.650939170243164	0.75	NA
AX-89212016	0.654993790758325	0.5	NA	0.756769659408343	0.5	NA	0.845884983363834	1.14	NA
AX-89212018	0.890461279170157	1.51	NA	0.817473266581605	0.75	NA	0.713222960410672	1	NA
AX-89212019	0.914246100958822	0	NA	0.861788991569567	1.27	NA	0.780417421145172	1.27	NA
AX-89212020	0.885921422268485	0.5	NA	0.684325234299697	1.01	NA	0.814574134354427	1.14	NA
AX-89212021	0.680714555060376	0.5	NA	0.432454873574659	1.01	0.871489007074204	0.74783622289366	1	NA
AX-89212023	0.55565657325053	1	NA	0.852591931399601	1.27	NA	0.66097826783827	0.62	NA
AX-89212024	0.370872534767037	1.51	0.550925335743983	0.879993273407922	1.27	NA	0.857303088067509	1.14	NA
AX-89212026	0.398429996704835	1.51	0.62860362997226	0.772674093624967	1.53	NA	0.493286166833333	0.75	0.853659243685598
AX-89212030	0.918969887550468	1.51	NA	0.826243905107268	1.79	NA	0.829622721610628	0.49	NA
AX-89212031	0.899195065523019	0.5	NA	0.784648942835689	1.79	NA	0.785549527260118	1	NA
AX-89212039	0.565658132292511	1	NA	0.816556485795908	1.27	NA	0.74396172638159	0.62	NA
AX-89212041	0.821838706791962	1	NA	0.531994334372865	1.01	NA	0.832032396019501	1.14	NA
AX-89212043	0.914031881630689	0.5	NA	0.879122689361834	1.27	NA	0.805013804079402	1	NA
AX-89212044	0.903597935838681	2.03	NA	0.747705251392054	1.27	NA	0.79052043568599	0.87	NA
AX-89212045	0.844519226214498	1	NA	0.555233420770211	0.75	NA	0.811820902665242	1	NA
AX-89212050	0.597358094630152	0.5	NA	0.80797389850942	1.01	NA	0.408412279422788	1.14	1.09037953971177
AX-89212051	0.862789629607024	1.51	NA	0.879840462603702	1.01	NA	0.646663973567694	1	NA
AX-89212053	0.344576632594971	0	1.01735998570442	0.804826694388451	1.27	NA	0.862769670661081	0.75	NA
AX-89212054	0.816402034786148	2.03	NA	0.82148543733188	0.5	NA	0.74109671065421	1	NA
AX-89212056	0.656609601732443	2.55	NA	0.874088792698158	0.5	NA	0.82411254543529	1	NA
AX-89212057	0.889779466419973	0	NA	0.684400036780675	0.25	NA	0.80675180765988	1.14	NA
AX-89212058	0.727679491902104	2.03	NA	0.791615828851329	2.06	NA	0.85108923517376	1.4	NA
AX-89212060	0.916652639540522	2.03	NA	0.811242720881432	0	NA	0.801030473560801	0.62	NA
AX-89212063	0.889030679408098	1.51	NA	0.829211354735892	0.75	NA	0.7283952080083	1.54	NA
AX-89212064	0.901893686285395	0	NA	0.876781908533484	1.27	NA	0.833088808939769	0.62	NA
AX-89212066	0.885950207078028	1	NA	0.356813385874071	0.5	1.44873525276629	0.853066973326676	0.75	NA
AX-89212068	0.777813621767206	2.03	NA	0.848959033332973	1.27	NA	0.780150006789569	1.14	NA
AX-89212072	0.87030935885862	1	NA	0.848733435242686	0.75	NA	0.500410512127152	0.62	NA
AX-89212073	0.778255591936132	1.51	NA	0.845075420230793	1.53	NA	0.58801467634047	1.96	NA
AX-89212074	0.904609051071622	0.5	NA	0.83318554246052	0.5	NA	0.628083915725067	0.75	NA
AX-89212075	0.524179508269031	1	NA	0.825012717445911	1.53	NA	0.731842258610089	0.62	NA
AX-89212076	0.921720297108627	0	NA	0.826215879663447	0.5	NA	0.468024668404157	0.37	0.560982927544156
AX-89212078	0.821431234009057	0	NA	0.856872247911209	1.27	NA	0.853317614908759	0.62	NA
AX-89212079	0.909388820266447	1	NA	0.765951414611123	0.5	NA	0.652806929606479	1.27	NA
AX-89212080	0.706518413709055	0.5	NA	0.874716311370427	0.25	NA	0.844207858163966	0.37	NA
AX-89212081	0.791778311821855	1	NA	0.603685128997331	1.01	NA	0.850301468065452	0.75	NA
AX-89212082	0.917223227847544	1.51	NA	0.826380959884169	0.5	NA	0.734488919348665	0.62	NA
AX-89212083	0.000429559212944093	2.03	2.07100257469707	0.869295959256871	1.79	NA	0.78821826805495	0.87	NA
AX-89212087	0.914031881630689	0.5	NA	0.804514681833402	1.79	NA	0.751712681149278	1.14	NA
AX-89212088	0.658429605238946	1.51	NA	0.320035533085375	0.75	0.816800335024122	0.830049876435362	1.27	NA
AX-89212089	0.868603169667737	1	NA	0.837867175028566	1.01	NA	0.80422480299296	0.75	NA
AX-89212091	0.817988670943912	2.55	NA	0.876781908533484	1.01	NA	0.55644298043358	1.4	NA
AX-89212092	0.91496674736949	1	NA	0.870728668289977	1.53	NA	0.695069277707126	0.62	NA
AX-89212098	0.910031990235571	0.5	NA	0.866045223126332	0.5	NA	0.762109288544417	0.75	NA
AX-89212099	0.910226698096756	1.51	NA	0.767617213640851	1.27	NA	0.849786279811226	0.62	NA
AX-89212101	0.718180568447653	1.51	NA	0.78157991910503	1.01	NA	0.537533267744921	1.14	NA
AX-89212104	0.6390302359986	3.07	NA	0.803956052220965	0.5	NA	0.850650743991816	0.75	NA
AX-89212105	0.750342830954621	1	NA	0.839240402447929	1.53	NA	0.83660000840106	0.37	NA
AX-89212106	0.838772941005864	1	NA	0.855628179230359	1.01	NA	0.786167681559933	1	NA
AX-89212107	0.892032094379394	3.07	NA	0.7367720221511	1.53	NA	0.841428850372609	0.75	NA
AX-89212108	0.783505666569418	1	NA	0.833236794426227	2.06	NA	0.814440320438636	0.87	NA
AX-89212109	0.901434177103119	1.51	NA	0.864457993741141	2.06	NA	0.827510087899776	0.87	NA
AX-89212111	0.160767258523419	1.51	0.661887824054016	0.564404628323463	0.25	NA	0.596045352068058	0.75	NA
AX-89212112	0.708087406530112	0.5	NA	0.651406980510117	0.75	NA	0.863137579421451	0.87	NA
AX-89212115	0.921850718879857	1	NA	0.834188937155909	1.27	NA	0.451116536160879	1	0.901150417297699
AX-89212117	0.831475333412855	2.03	NA	0.848334980195385	1.27	NA	0.839862583139192	1	NA
AX-89212118	0.801741259748339	3.07	NA	0.864204407160961	0.5	NA	0.832941531511491	0.87	NA
AX-89212119	0.902741005702487	1.51	NA	0.817473266581605	0.5	NA	0.608305740170284	1	NA
AX-89212121	0.668143201857197	0.5	NA	0.864328668339428	1.27	NA	0.759398138423073	1.14	NA
AX-89212122	0.453464435951068	1.51	0.496860269176151	0.797033270910387	0.75	NA	0.827889297520029	0.49	NA
AX-89212124	0.91215473957567	1.51	NA	0.808359444179413	1.53	NA	0.447149290587235	1	0.937690629441006
AX-89212125	0.769624457892373	0	NA	0.796031032770012	2.6	NA	0.585397963857361	1	NA
AX-89212126	0.819922945044029	0.5	NA	0.601890476034231	2.06	NA	0.802034568948602	1.14	NA
AX-89212129	0.908275432628471	0.5	NA	0.654520812169241	0.5	NA	0.743218631358757	0.87	NA
AX-89212132	0.864923524332772	0	NA	0.695693408117123	1.01	NA	0.685833528958806	1	NA
AX-89212134	0.8809752439887	1.51	NA	0.534282092811308	1.01	NA	0.836780866816827	1.54	NA
AX-89212136	0.44311594689594	0.5	0.713379487961278	0.873385199444554	0.75	NA	0.858400170976482	1.14	NA
AX-89212140	0.636625123658139	2.03	NA	0.762166858557763	0.25	NA	0.864208292894318	1.14	NA
AX-89212141	0.0230595293196556	1	1.88916562673997	0.64103484380764	0.75	NA	0.719399502452613	0.87	NA
AX-89212142	0.735533930743209	1	NA	0.781188316715923	1.01	NA	0.670033166559066	1	NA
AX-89212144	0.757603463556493	1	NA	0.609336205018491	1.27	NA	0.863791475426252	1	NA
AX-89212151	0.924697964767257	2.55	NA	0.328678329041181	1.53	1.50567021893737	0.624918320369483	0.49	NA
AX-89212152	0.8521611226933	0.5	NA	0.859972149822608	1.53	NA	0.661419249267179	0.62	NA
AX-89212155	0.923863390397491	2.55	NA	0.796821888562012	1.79	NA	0.805529094225939	0.62	NA
AX-89212156	0.89574668802539	1.51	NA	0.857677915973244	1.27	NA	0.416001653957046	1.82	0.65522312794244
AX-89212161	0.806848141264289	1.51	NA	0.615141276307411	0.5	NA	0.798407844038503	1	NA
AX-89212162	0.757133857193968	0.5	NA	0.80245308732148	1.01	NA	0.620204150371783	0.75	NA
AX-89212163	0.862164699895691	0	NA	0.74231464914878	2.06	NA	0.833088808939769	0.75	NA
AX-89212164	0.583365861870904	1.51	NA	0.799130824824477	0.75	NA	0.812908875514811	0.49	NA
AX-89212165	0.921890135322824	0.5	NA	0.848959033332973	0.75	NA	0.734987094527324	0.49	NA
AX-89212168	0.892748663881655	1	NA	0.785554321341971	0.5	NA	0.84249772140593	1.4	NA
AX-89212171	0.837845016457892	1	NA	0.820255085931629	0.25	NA	0.800292785055218	0.37	NA
AX-89212173	0.745302604912228	1.51	NA	0.769396607549793	1.27	NA	0.594309522107451	1	NA
AX-89212174	0.892940447709189	0	NA	0.857316726001742	0.75	NA	0.844944895468474	0.75	NA
AX-89212179	0.90502245116074	0.5	NA	0.833236794426227	1.53	NA	0.684335847952989	1.14	NA
AX-89212181	0.895249352192911	0	NA	0.864729340479153	1.53	NA	0.68448821192816	0.87	NA
AX-89212183	0.823676495885065	1.51	NA	0.840618001565566	1.01	NA	0.84693558227911	1.14	NA
AX-89212184	0.694585730356186	0.5	NA	0.876722181129224	0.75	NA	0.65790227054999	0.49	NA
AX-89212185	0.923863390397491	0.5	NA	0.612771872589266	0.25	NA	0.859686842339481	1	NA
AX-89212186	0.908896455324291	1	NA	0.524968122622652	0.5	NA	0.367295832336274	0.75	0.456920896831175
AX-89212187	0.658429605238946	2.03	NA	0.817498717826093	0.25	NA	0.621208953053149	1.27	NA
AX-89212189	0.920831453200716	0	NA	0.774572328284636	1.01	NA	0.854613510630905	0.75	NA
AX-89212190	0.851727230619934	0.5	NA	0.798405532547475	2.33	NA	0.768203872531677	1.14	NA
AX-89212191	0.74761421362506	2.03	NA	0.794372942241021	1.01	NA	0.816395781382828	0.87	NA
AX-89212192	0.480637139804879	2.03	0.590989124563555	0.644255936816948	1.27	NA	0.642292695348117	0.37	NA
AX-89212195	0.649393202138975	2.03	NA	0.836485309292193	1.53	NA	0.762109288544417	0.37	NA
AX-89212196	0.840406522953799	0.5	NA	0.858841103349807	0.75	NA	0.828621170427973	1	NA
AX-89212200	0.782532742390375	2.55	NA	0.873457113135814	1.01	NA	0.386240394646242	1.96	0.829919780155246
AX-89212201	0.885926996406777	0.5	NA	0.865174488374219	1.27	NA	0.780150006789569	0.87	NA
AX-89212204	0.875658727020048	1	NA	0.86335189592577	1.01	NA	0.795106567696375	0.87	NA
AX-89212208	0.873633196330863	1	NA	0.828637581602871	1.01	NA	0.828907435507877	1	NA
AX-89212212	0.895665084288135	0	NA	0.67412464891532	0.75	NA	0.805336672486867	0.87	NA
AX-89212213	0.917172113713556	1.51	NA	0.834615463293516	0.5	NA	0.825356787146459	0.37	NA
AX-89212215	0.846623859562817	2.03	NA	0.738176399362483	1.01	NA	0.838565462262895	1	NA
AX-89212217	0.910098555735979	1	NA	0.844245561151296	2.06	NA	0.656383518206824	1.27	NA
AX-89212221	0.469466734231637	0.5	0.404570719925878	0.875111011300999	1.27	NA	0.67522001540608	1.14	NA
AX-89212222	0.862697953234934	1	NA	0.762140316693246	0.75	NA	0.763927629979024	1	NA
AX-89212223	0.589004791059396	0.5	NA	0.524210843930974	1.27	NA	0.415952008175606	1.27	0.751144235081103
AX-89212224	0.888500329923909	1	NA	0.660982489476982	1.27	NA	0.663030914674269	0.62	NA
AX-89212226	0.0220810373009428	0.5	1.20894013897671	0.728443410139494	1.27	NA	0.743592888374012	1.14	NA
AX-89212228	0.923863390397491	1	NA	0.822789918268067	0.5	NA	0.619746085142849	0.87	NA
AX-89212229	0.683660148856539	1.51	NA	0.764107995524613	1.27	NA	0.863690454476273	0.87	NA
AX-89212230	0.892748663881655	2.03	NA	0.557500229342884	0.25	NA	0.762870317697965	0.62	NA
AX-89212233	0.54744546900601	1.51	NA	0.827798573156634	0.5	NA	0.815220197200205	1.14	NA
AX-89212236	0.736604796393308	1	NA	0.844245561151296	0.75	NA	0.799196258492226	1	NA
AX-89212237	0.337050815652201	1	0.675904609233792	0.733671606706767	1.01	NA	0.725840895627471	0.49	NA
AX-89212238	0.846409832255567	1	NA	0.865436832054138	1.27	NA	0.860340535704757	0.62	NA
AX-89212240	0.525593198982389	1.51	NA	0.833236794426227	0.75	NA	0.644157070571268	1	NA
AX-89212244	0.913532394678281	1	NA	0.864729340479153	1.01	NA	0.81246904403232	1	NA
AX-89212248	0.379090955629759	1.51	0.514232485084973	0.731268343942295	0.75	NA	0.473576418471109	1.68	0.63953070245223
AX-89212249	0.88936414920591	0	NA	0.808431009776919	0.75	NA	0.859686842339481	0.75	NA
AX-89212250	0.721942961406428	0	NA	0.544696141452403	1.01	NA	0.78901868146337	1.14	NA
AX-89212252	0.901340342303525	1.51	NA	0.745635859367877	1.79	NA	0.07846255957803	0.62	1.02670367811726
AX-89212254	0.868497368010343	0.5	NA	0.739296349439734	0.75	NA	0.674347662119019	1.54	NA
AX-89212256	0.906711730904619	1	NA	0.819036136468374	0.25	NA	0.684863694306748	0.75	NA
AX-89212258	0.87030935885862	0.5	NA	0.670164210307279	1.27	NA	0.747133612958519	1.4	NA
AX-89212264	0.896835409352507	0.5	NA	0.558624083955665	0.75	NA	0.738706928703558	0.75	NA
AX-89212267	0.924283122092173	1.51	NA	0.871156001626594	1.79	NA	0.715099711564177	1	NA
AX-89212269	0.69491291367301	1.51	NA	0.525355119415373	0.5	NA	0.74109671065421	0.87	NA
AX-89212270	0.879615851294218	1	NA	0.330928493337374	0.75	0.759082968086839	0.701564160244615	0.75	NA
AX-89212271	0.838983417582059	1	NA	0.848959033332973	0.75	NA	0.539826147749533	0.87	NA
AX-89212275	0.855339340151391	1	NA	0.655400029662652	0.5	NA	0.53230488849819	2.24	NA
AX-89212278	0.673762687546046	0.5	NA	0.830560718413022	1.27	NA	0.843340357222836	0.49	NA
AX-89212279	0.924662070207287	0.5	NA	0.872749892918428	0.5	NA	0.779135726539991	1	NA
AX-89212280	0.446796361206019	0.5	0.404523283730157	0.870785758214114	0.75	NA	0.827991606996962	0.87	NA
AX-89212281	0.306163001425201	0.5	0.599331273761051	0.853338485723388	1.53	NA	0.854472616540369	0.62	NA
AX-89212286	0.853887018543466	1	NA	0.864457993741141	0.75	NA	0.334320204337076	1.54	2.29487138548257
AX-89212288	0.923863390397491	1	NA	0.819482702315133	0.75	NA	0.858481252301886	0.87	NA
AX-89212291	0.36358124873283	0.5	0.789469641470556	0.83391158794987	0.75	NA	0.833636288864765	1.4	NA
AX-89212293	0.913335963677056	1.51	NA	0.836687060392636	1.27	NA	0.476856320850706	1.4	0.620574791658512
AX-89212296	0.28215515757835	0.5	0.641250615167481	0.855479028672686	0.25	NA	0.752712528801818	0.87	NA
AX-89212298	0.886602207867621	1	NA	0.863814189861088	0.25	NA	0.663030914674269	0.62	NA
AX-89212299	0.691786194086613	1.51	NA	0.81431669258372	0.25	NA	0.619746085142849	1	NA
AX-89212300	0.861415154862517	2.03	NA	0.751974879038575	0.25	NA	0.846605495081391	0.62	NA
AX-89212301	0.863711969083886	3.6	NA	0.776595020014915	1.01	NA	0.629454563184172	0.87	NA
AX-89212302	0.645352867096661	0.5	NA	0.684096897619915	1.53	NA	0.789433089483305	1	NA
AX-89212303	0.801741259748339	0.5	NA	0.796975391897654	1.79	NA	0.633652742325273	0.75	NA
AX-89212306	0.89801372834371	1	NA	0.840739307630112	1.01	NA	0.815466607408557	0.87	NA
AX-89212307	0.893888687673607	0.5	NA	0.780117001932992	0.25	NA	0.435596296177099	0.87	0.593170440302367
AX-89212308	0.785703339505314	1	NA	0.771450728454091	0.75	NA	0.59617295636814	1.14	NA
AX-89212312	0.588807632551232	0	NA	0.759252123840945	2.6	NA	0.552055186683005	0.62	NA
AX-89212313	0.83534980247001	0.5	NA	0.87271712651442	0.5	NA	0.702698652549093	1.14	NA
AX-89212314	0.895708403881055	2.03	NA	0.16955113291951	1.79	1.92126305766427	0.766632794220432	0.87	NA
AX-89212318	0.654442575990416	0.5	NA	0.704384328780367	1.53	NA	0.756432670015986	0.37	NA
AX-89212319	0.91215473957567	0.5	NA	0.879575407525405	0.25	NA	0.836305411922676	1	NA
AX-89212320	0.918969887550468	0.5	NA	0.856283522758726	0.75	NA	0.738157353056015	0.75	NA
AX-89212321	0.890701821137786	1	NA	0.677442966098718	1.01	NA	0.733837956213451	1.14	NA
AX-89212326	0.724900097766015	0.5	NA	0.681167573513361	0.25	NA	0.737425522805403	1	NA
AX-89212327	0.532556571120571	1	NA	0.775798436742955	0.75	NA	0.766900388231161	0.87	NA
AX-89212328	0.572793973166554	1	NA	0.85680630595427	0.5	NA	0.814611357490658	1.68	NA
AX-89212329	0.850864012446646	1	NA	0.753444044483552	0.5	NA	0.762899342714754	0.62	NA
AX-89212330	0.922554972611947	0.5	NA	0.732639841136745	2.87	NA	0.612349350881732	1.14	NA
AX-89212334	0.744453202844998	0.5	NA	0.868760613992058	1.27	NA	0.599955872591859	1.4	NA
AX-89212336	0.87420414889266	2.55	NA	0.726027835990813	0.25	NA	0.730210532825001	1.27	NA
AX-89212341	0.886816492786111	1.51	NA	0.78572377644507	1.01	NA	0.663874129316655	2.1	NA
AX-89212345	0.81559100884827	1	NA	0.877851325663475	0.75	NA	0.393734588774242	0.75	1.31976301237212
AX-89212346	0.879717164120118	0	NA	0.864204407160961	1.53	NA	0.820925767842537	0.62	NA
AX-89212349	0.754095701317402	1	NA	0.867499341436051	0.25	NA	0.837709663671027	1	NA
AX-89212351	0.854323521121101	0.5	NA	0.879084544713285	0.5	NA	0.807855069558067	1	NA
AX-89212352	0.869556478243874	1	NA	0.63992285591706	1.53	NA	0.819058238286892	0.87	NA
AX-89212354	0.472792494307579	0	0.68906816799061	0.657093654584687	0.75	NA	0.81885993002999	0.75	NA
AX-89212355	0.920403904506375	0	NA	0.788644867690504	1.27	NA	0.804770653944286	1.68	NA
AX-89212356	0.917093232313917	0.5	NA	0.833890383560446	1.79	NA	0.824994942222992	1.96	NA
AX-89212358	0.61819324805063	1	NA	0.687700609380961	0.5	NA	0.824956834420349	0.37	NA
AX-89212359	0.158040901466549	2.55	1.55135914273633	0.603434341345768	1.53	NA	0.643306819048784	0.62	NA
AX-89212360	0.675951744839293	0	NA	0.67852471852211	1.53	NA	0.754648870222276	1.54	NA
AX-89212362	0.696844180518663	1	NA	0.660982489476982	0.75	NA	0.802877667805247	1.4	NA
AX-89212363	0.905065407695428	1	NA	0.833468225338807	0.75	NA	0.444829849620489	1.14	0.688419649271642
AX-89212364	0.850755104605593	1	NA	0.75270338121325	1.53	NA	0.841428850372609	0.75	NA
AX-89212366	0.673522143017009	1.51	NA	0.41585105746515	1.01	0.923431347279359	0.800816598329989	0.87	NA
AX-89212367	0.913062504721485	1.51	NA	0.839004199401017	1.27	NA	0.764723028854393	0.87	NA
AX-89212369	0.759739635390002	1	NA	0.811839454969646	0.5	NA	0.841182092422191	0.75	NA
AX-89212371	0.773448158942851	1.51	NA	0.62108070527045	0.5	NA	0.494938090843144	0.37	0.584423275727624
AX-89212372	0.485994281020344	1	1.40672254774215	0.741024014615999	0.75	NA	0.770874764837487	0.62	NA
AX-89212374	0.73299293285212	1.51	NA	0.811330271793653	0.75	NA	0.863137579421451	0.87	NA
AX-89212376	0.843316351370244	1.51	NA	0.650162873554153	1.27	NA	0.845884983363834	0.75	NA
AX-89212382	0.892748663881655	0	NA	0.772918916560808	0.75	NA	0.430680002095603	1	1.26635564809085
AX-89212383	0.697344386031555	0.5	NA	0.662510224351648	0.75	NA	0.790700429374579	0.87	NA
AX-89212384	0.33865270686553	1	0.656579211920589	0.869060091385615	2.06	NA	0.864602801534191	0.87	NA
AX-89212385	0.689597947152273	3.07	NA	0.827849655551135	1.27	NA	0.86345249070083	1.27	NA
AX-89212386	0.621688020394806	2.03	NA	0.74151886545786	0.75	NA	0.437494920927649	1.14	0.767925957907972
AX-89212388	0.921366455579687	0	NA	0.811140772826837	1.27	NA	0.826509064573409	1.68	NA
AX-89212389	0.806816158575913	0.5	NA	0.712575154202658	1.27	NA	0.812500249057564	0.75	NA
AX-89212390	0.721215212424499	1	NA	0.865887952260768	0.75	NA	0.849786279811226	0.75	NA
AX-89212393	0.923863390397491	1	NA	0.870290150107509	1.53	NA	0.826777585310858	0.75	NA
AX-89212395	0.799920668513061	1	NA	0.835204404048677	0.5	NA	0.665300394810788	1	NA
AX-89212396	0.919210704894672	1.51	NA	0.719395667663816	1.53	NA	0.715231774804768	0.87	NA
AX-89212398	0.636723305869558	2.55	NA	0.845397787409018	0.5	NA	0.833819260058222	1.14	NA
AX-89212399	0.0215521666272082	1	1.69018601134982	0.510596940732232	1.27	NA	0.746399562526827	0.75	NA
AX-89212400	0.923863390397491	0	NA	0.441250767206699	0	0.74735907282986	0.39756556854358	1.4	1.00789120209599
AX-89212401	0.864673263922857	1.51	NA	0.785712222793256	0	NA	0.774623446082694	1.4	NA
AX-89212403	0.915909967586699	1	NA	0.709446272698626	0.25	NA	0.768095164198378	0.87	NA
AX-89212404	0.894648811952076	0.5	NA	0.859631019863815	1.53	NA	0.73025166170651	0.49	NA
AX-89212407	0.298759975758723	3.6	1.20919952819109	0.697888011344249	0.5	NA	0.674145502959928	0.75	NA
AX-89212410	0.0365981926048886	2.55	0.732444445056767	0.700100544920171	1.01	NA	0.163824467512906	1	1.14794361517494
AX-89212411	0.888103183365483	0.5	NA	0.775987691080665	1.53	NA	0.815750693828892	0.87	NA
AX-89212412	0.922649639779224	0	NA	0.867093443363753	0.75	NA	0.819751937186677	0.87	NA
AX-89212413	0.914031881630689	1	NA	0.859361333573086	1.27	NA	0.667534905135496	1.4	NA
AX-89212414	0.862789629607024	2.03	NA	0.363645624287108	1.01	1.1203246062855	0.686737184838202	1.54	NA
AX-89212416	0.676736543211545	1.51	NA	0.537729500123847	0.5	NA	0.802383356381992	1.27	NA
AX-89212417	0.84024219443131	1.51	NA	0.815447086730782	1.27	NA	0.585397963857361	1.68	NA
AX-89212418	0.839605715175804	0.5	NA	0.770001307701777	0.75	NA	0.810302456519096	1.27	NA
AX-89212420	0.854210091417492	1.51	NA	0.367751815704267	1.79	0.809213191573433	0.791305749750311	1.4	NA
AX-89212423	0.920407591093905	1	NA	0.813978718274059	1.79	NA	0.836305411922676	1.14	NA
AX-89212424	0.919161479395977	0	NA	0.769396607549793	0.5	NA	0.790912981525249	1.14	NA
AX-89212428	0.884632711250118	0.5	NA	0.686556929237752	0.75	NA	0.865431356612795	0.62	NA
AX-89212430	0.505304329223842	1.51	NA	0.807684271317344	1.79	NA	0.682843216929781	1	NA
AX-89212431	0.831646133769659	1.51	NA	0.800742292881087	0.5	NA	0.857247123740404	0.75	NA
AX-89212432	0.914031881630689	1	NA	0.857677915973244	0.5	NA	0.524056174019471	0.49	NA
AX-89212436	0.55369770349349	1	NA	0.878023792318345	1.01	NA	0.752712528801818	0.62	NA
AX-89212437	0.902378580964557	1.51	NA	0.517978324029591	0.25	NA	0.739631273370812	1.27	NA
AX-89212438	0.914617955552806	0.5	NA	0.762140316693246	1.27	NA	0.823212207069908	0.87	NA
AX-89212439	0.884334202896669	0.5	NA	0.772113639032464	2.33	NA	0.865157931443316	0.87	NA
AX-89212440	0.910098555735979	0.5	NA	0.843069526957102	0.5	NA	0.822467917019345	1	NA
AX-89212441	0.617942459484563	1	NA	0.834530432965759	1.53	NA	0.663062583148847	1.82	NA
AX-89212445	0.821658788822761	1	NA	0.880322263470155	1.27	NA	0.400793396196794	0.49	0.629193718816116
AX-89212446	0.916652639540522	2.55	NA	0.669586562471965	1.53	NA	0.808270765329321	0.87	NA
AX-89212448	0.872073960575184	2.03	NA	0.874451227839787	0.5	NA	0.578197944327173	1	NA
AX-89212449	0.79405193714065	0	NA	0.826425624111983	1.27	NA	0.690065177495888	1	NA
AX-89212450	0.700698950815095	1	NA	0.789220350775176	1.01	NA	0.625799518948787	1	NA
AX-89212451	0.910420715660758	0.5	NA	0.817887559398821	1.79	NA	0.690065177495888	1.68	NA
AX-89212453	0.607681037968094	0.5	NA	0.534033438095884	1.53	NA	0.841556565641523	1.4	NA
AX-89212454	0.786381556662158	2.03	NA	0.830560718413022	1.27	NA	0.845884983363834	1.27	NA
AX-89212455	0.396158279922947	0	0.8669707872148	0.612833101237985	1.01	NA	0.829886985995169	0.62	NA
AX-89212458	0.920271180342127	1	NA	0.73918375075454	1.01	NA	0.796257036797963	1.96	NA
AX-89212459	0.867614804879928	1	NA	0.676289175560674	0.75	NA	0.853066973326676	0.75	NA
AX-89212460	0.865757448692315	1	NA	0.69224208095861	1.27	NA	0.800124284431116	1.14	NA
AX-89212465	0.663291762404717	0.5	NA	0.848791277383713	1.27	NA	0.857839439211479	1.54	NA
AX-89212466	0.830120065499149	2.03	NA	0.722628989567436	0.75	NA	0.846688952775615	1	NA
AX-89212467	0.899880015515129	0	NA	0.815697798317595	0.25	NA	0.85108923517376	0.75	NA
AX-89212469	0.921841977105722	0.5	NA	0.638984285923321	0.25	NA	0.792236105693004	1	NA
AX-89212470	0.781007883118451	0.5	NA	0.862703392780925	0.5	NA	0.776608052214971	1.14	NA
AX-89212471	0.886602207867621	2.55	NA	0.518835165614825	1.53	NA	0.743218631358757	1.4	NA
AX-89212472	0.870165911879093	1.51	NA	0.550691726992297	1.27	NA	0.841153437779302	1.54	NA
AX-89212473	0.909388820266447	2.55	NA	0.601211499854566	0.75	NA	0.725857731276155	0.49	NA
AX-89212476	0.836018366921566	1	NA	0.638967826167926	1.01	NA	0.759541610944152	0.75	NA
AX-89212477	0.918969887550468	0.5	NA	0.876996093792011	1.27	NA	0.743218631358757	0.75	NA
AX-89212478	0.915909967586699	1.51	NA	0.756769659408343	0.25	NA	0.556497972787424	1	NA
AX-89212479	0.862164699895691	1	NA	0.80069024179436	1.53	NA	0.753442400765924	2.1	NA
AX-89212480	0.718009450978924	1	NA	0.793159097372972	1.01	NA	0.428742051659804	0.87	0.459395906033828
AX-89212485	0.736080163416219	2.55	NA	0.866745286854244	1.01	NA	0.805750825162623	1.27	NA
AX-89212487	0.913454560844775	2.55	NA	0.797668307127588	0.75	NA	0.775905120698009	1.4	NA
AX-89212491	0.187647583851277	1	0.945334983093497	0.780473296794308	0.5	NA	0.722447741218127	1	NA
AX-89212492	0.921890135322824	2.55	NA	0.797295119718594	0.75	NA	0.738706928703558	1.54	NA
AX-89212494	0.809218310927306	1	NA	0.608128248785578	0.5	NA	0.683476988643849	1	NA
AX-89212495	0.481375959062126	1	0.449822620065044	0.843069526957102	0.5	NA	0.681138598330944	1	NA
AX-89212500	0.728399981201288	0.5	NA	0.517048403078738	1.53	NA	0.750334878474426	1.4	NA
AX-89212503	0.141195892343759	0	0.810899472623071	0.46781268555852	0.75	0.732961961571552	0.786023698519865	0.87	NA
AX-89212505	0.847523036462756	1	NA	0.804848167615861	0.25	NA	0.740212169095462	0.87	NA
AX-89212506	0.862789629607024	0.5	NA	0.654418516865327	0.75	NA	0.837822444782601	1	NA
AX-89212508	0.657376555680883	0	NA	0.86942686829729	0.5	NA	0.499028270625804	0.75	1.21112649707893
AX-89212511	0.913335963677056	1.51	NA	0.250632034812942	0.75	1.40069706910499	0.626251577864338	1.54	NA
AX-89212512	0.914246100958822	0	NA	0.879993273407922	1.01	NA	0.804770653944286	1.68	NA
AX-89212513	0.913730748791229	0.5	NA	0.64635454553394	0.5	NA	0.167204521198599	0.37	0.969517027640622
AX-89212516	0.878506242541156	1.51	NA	0.837973000492466	1.27	NA	0.850426476718932	0.87	NA
AX-89212518	0.911179217818892	1.51	NA	0.738144771896217	0.5	NA	0.797385322883342	1.4	NA
AX-89212519	0.922814044534518	0.5	NA	0.840739307630112	1.01	NA	0.796469809509532	1.14	NA
AX-89212521	0.768430689555543	0.5	NA	0.788644867690504	0.25	NA	0.320199848343472	0.49	0.558755990979071
AX-89212522	0.900765099803101	1.51	NA	0.869021329111917	0.75	NA	0.776608052214971	0.49	NA
AX-89212523	0.613345338291585	0.5	NA	0.642970326233475	0.75	NA	0.490014803954839	1	0.584327721992893
AX-89212524	0.915909967586699	0.5	NA	0.75093681453956	0.75	NA	0.859416839386755	0.87	NA
AX-89212525	0.699331133426243	0.5	NA	0.82148543733188	1.27	NA	0.827510087899776	1	NA
AX-89212529	0.804015243179631	0.5	NA	0.831349115831515	1.27	NA	0.468024668404157	1.14	1.04877356513303
AX-89212533	0.772921576868794	0.5	NA	0.73918375075454	1.79	NA	0.739612111133071	0.75	NA
AX-89212534	0.760292290099697	0.5	NA	0.586593161623628	0.75	NA	0.853066973326676	1	NA
AX-89212536	0.904064866446462	1.51	NA	0.879765286037352	1.27	NA	0.841428850372609	1.14	NA
AX-89212538	0.870703956037112	2.55	NA	0.880356853516831	0.5	NA	0.84644861217321	1.27	NA
AX-89212539	0.760968149329283	1.51	NA	0.819673813902906	0.5	NA	0.79351162392033	0.49	NA
AX-89212543	0.797215231743783	0.5	NA	0.467420648186207	0.75	1.30390735611349	0.798407844038503	0.75	NA
AX-89212544	0.629395672138099	0.5	NA	0.848959033332973	1.53	NA	0.841428850372609	1	NA
AX-89212546	0.90115975968808	1	NA	0.837867175028566	1.79	NA	0.853498827184105	0.87	NA
AX-89212548	0.568698470485628	0	NA	0.825409038593252	1.01	NA	0.647940924845401	1.14	NA
AX-89212553	0.734975390256956	1	NA	0.769487690475872	0.75	NA	0.802200743284944	1.27	NA
AX-89212554	0.854768239328837	0.5	NA	0.826068918649352	1.01	NA	0.405379862783859	1.4	0.698547936529927
AX-89212556	0.900831065971829	2.03	NA	0.643566916331847	0.75	NA	0.830529010021509	1.14	NA
AX-89212557	0.919642888707155	0	NA	0.827142637857399	0.5	NA	0.73025166170651	1.27	NA
AX-89212558	0.800219554830603	1	NA	0.780139825303285	2.33	NA	0.842060077501567	1.27	NA
AX-89212560	0.458825687298863	0	1.18550376219964	0.87897632171748	0.75	NA	0.720818273691755	0.87	NA
AX-89212563	0.872045557536857	0.5	NA	0.727984481560642	0.5	NA	0.552993144687614	0.87	NA
AX-89212565	0.651033688945789	0.5	NA	0.794103720581729	1.01	NA	0.78398458550469	1.14	NA
AX-89212566	0.670772035984388	0	NA	0.833991179593428	2.06	NA	0.540341056942074	1.82	NA
AX-89212567	0.806084761938215	2.03	NA	0.745508312301468	1.53	NA	0.803928645046667	1.4	NA
AX-89212570	0.855339340151391	1.51	NA	0.513059288876007	1.79	NA	0.460942526107144	1	0.890496146494435
AX-89212571	0.668970348462117	1.51	NA	0.719969800897956	0.75	NA	0.864818532780099	0.49	NA
AX-89212572	0.842909118669011	1.51	NA	0.633647922361122	0	NA	0.771640160551698	0.87	NA
AX-89212573	0.843052036503954	0.5	NA	0.748927653976878	1.27	NA	0.776379283919052	1.4	NA
AX-89212574	0.720560258042557	2.03	NA	0.65575293319953	0.5	NA	0.472716853279835	1.4	0.506198048938803
AX-89212575	0.85667136388486	1	NA	0.535069803419398	0.75	NA	0.749738792866953	1	NA
AX-89212576	0.910098555735979	2.55	NA	0.604832017035439	0.75	NA	0.83552491558522	0.87	NA
AX-89212578	0.71105419881457	2.03	NA	0.778479254952029	1.79	NA	0.681212029616514	1.27	NA
AX-89212581	0.64826872514527	0.5	NA	0.833236794426227	1.01	NA	0.690036677523508	0.87	NA
AX-89212584	0.726799268785153	1.51	NA	0.843919579381835	0.75	NA	0.863791475426252	0.87	NA
AX-89212585	0.858825412316004	0.5	NA	0.331136278840314	0.5	2.13968846783285	0.797182025294061	0.75	NA
AX-89212586	0.743098939799555	1	NA	0.868267679709566	0.5	NA	0.574979696288904	0.87	NA
AX-89212588	0.918969887550468	0.5	NA	0.871547977925617	2.06	NA	0.715231774804768	0.75	NA
AX-89212589	0.453464435951068	1	1.08387402504052	0.817473266581605	0.25	NA	0.752613946757197	1.27	NA
AX-89212590	0.91049616490427	0	NA	0.855432668111753	0.75	NA	0.841534489183939	0.37	NA
AX-89212593	0.853057182158803	1	NA	0.664431118089892	0.5	NA	0.769806966301142	1.54	NA
AX-89212597	0.688031558319062	1	NA	0.65186617620711	0.5	NA	0.735205567970698	0.75	NA
AX-89212600	0.868669820942197	2.03	NA	0.779985566696062	0.5	NA	0.847194248246956	1.14	NA
AX-89212602	0.898110884954973	1.51	NA	0.873127439254068	1.01	NA	0.565615422769773	0.62	NA
AX-89212603	0.851810376315452	0.5	NA	0.855637936589089	1.27	NA	0.743257297379956	0.37	NA
AX-89212604	0.917890656212063	0.5	NA	0.852173450043569	1.53	NA	0.493572161791333	0.75	0.858009416626747
AX-89212605	0.715480002894221	0	NA	0.819482702315133	0.75	NA	0.780290785763778	0.75	NA
AX-89212606	0.686699204306706	1.51	NA	0.864387115412017	0.25	NA	0.828814405904654	0.49	NA
AX-89212607	0.859986849658026	1	NA	0.726027835990813	0.5	NA	0.854613510630905	0.62	NA
AX-89212608	0.897839149758006	0.5	NA	0.646242061252647	1.01	NA	0.726972359070279	1.27	NA
AX-89212609	0.80498476799182	0	NA	0.713153174510523	1.27	NA	0.688005886313866	0.37	NA
AX-89212610	0.658511548899505	1.51	NA	0.403742717485683	0.75	0.463412417664713	0.468024668404157	1.27	0.419131297915824
AX-89212612	0.603714181728684	2.03	NA	0.4909691054649	0.75	1.0982975837768	0.625991791848277	0.75	NA
AX-89212620	0.897867372923479	1	NA	0.773337518943891	1.27	NA	0.849742556213167	0.62	NA
AX-89212621	0.913335963677056	1.51	NA	0.780473296794308	1.27	NA	0.731370880912624	1.27	NA
AX-89212624	0.78129845953163	0	NA	0.830644053564274	0.5	NA	0.863961743071476	1.27	NA
AX-89212625	0.870143696964256	0.5	NA	0.866861968602759	0.75	NA	0.776915310090451	1	NA
AX-89212626	0.724900097766015	0	NA	0.880356853516831	2.33	NA	0.719460281455943	1.14	NA
AX-89212627	0.834483972166292	1	NA	0.656196276299269	0.5	NA	0.611342018158831	0.62	NA
AX-89212631	0.756201318307639	0.5	NA	0.862700276244277	1.01	NA	0.851459353358202	1	NA
AX-89212632	0.88697761238283	1	NA	0.850582686181741	0.75	NA	0.82259814152269	1.14	NA
AX-89212635	0.895665084288135	0.5	NA	0.747705251392054	1.53	NA	0.748188773219796	0.49	NA
AX-89212636	0.817219154958583	0.5	NA	0.719395667663816	1.27	NA	0.719399502452613	0.87	NA
AX-89212637	0.661809493136854	1	NA	0.804344727348706	1.01	NA	0.611813021470623	0.87	NA
AX-89212641	0.924596340325935	1	NA	0.663775632244677	0.75	NA	0.720531994481143	1	NA
AX-89212645	0.651033688945789	1	NA	0.788676406411113	0.75	NA	0.742783400764069	1.14	NA
AX-89212648	0.00137882432351076	1.51	1.14887471443946	0.854113907230826	0.5	NA	0.738956776520955	1	NA
AX-89212649	0.898048696741499	1.51	NA	0.847319272907032	1.01	NA	0.654502621310877	0.37	NA
AX-89212650	0.895171605240711	3.07	NA	0.616020400349259	2.06	NA	0.58136339355769	1.14	NA
AX-89212651	0.847340322056741	1	NA	0.528359813684692	1.79	NA	0.762271911713383	1	NA
AX-89212657	0.920658893400683	0.5	NA	0.615377375285517	1.79	NA	0.711068302771435	1.27	NA
AX-89212658	0.87420414889266	1.51	NA	0.762166858557763	1.01	NA	0.786376204869936	1.14	NA
AX-89212659	0.817269576298434	1	NA	0.824892391092121	1.79	NA	0.627011586261042	0.75	NA
AX-89212660	0.916385586260178	1	NA	0.726027835990813	1.27	NA	0.713941834040883	0.75	NA
AX-89212663	0.855339340151391	2.55	NA	0.778082045638672	0.25	NA	0.815146867931835	1.68	NA
AX-89212664	0.918969887550468	0.5	NA	0.845075420230793	0.5	NA	0.78821826805495	0.75	NA
AX-89212667	0.868209967276219	1	NA	0.677442966098718	0.75	NA	0.855416358294942	1.54	NA
AX-89212670	0.765395563639413	0.5	NA	0.838849957817696	1.01	NA	0.685142573008138	0.87	NA
AX-89212671	0.897775567714423	2.03	NA	0.604189631653613	1.01	NA	0.516597145761932	1.14	NA
AX-89212675	0.478284113690386	1	0.655289093205927	0.7439757220043	1.27	NA	0.799820502511725	1.82	NA
AX-89212676	0.90115975968808	0.5	NA	0.662837006268368	1.27	NA	0.60910925774962	0.75	NA
AX-89212677	0.914031881630689	0	NA	0.869878410650606	0.75	NA	0.221241676013606	1.27	1.29134347663529
AX-89212678	0.917675135360728	2.03	NA	0.836879037979709	0.5	NA	0.727530747165471	1.27	NA
AX-89212679	0.91215473957567	1	NA	0.856122243971983	2.06	NA	0.562770569205193	1	NA
AX-89212680	0.54387114627846	0.5	NA	0.766874462177527	0.5	NA	0.73496154424587	1.68	NA
AX-89212690	0.917772939509477	0.5	NA	0.794849219121445	1.01	NA	0.840799162547548	1	NA
AX-89212692	0.78203270627647	1	NA	0.852051567712009	0.75	NA	0.676213378018349	1.14	NA
AX-89212693	0.910098555735979	1	NA	0.843969411246097	0.75	NA	0.861658023115306	0.75	NA
AX-89212694	0.258789151549124	2.03	0.764541943538845	0.722381558811439	1.01	NA	0.777748057841251	0.75	NA
AX-89212695	0.785677334214779	0.5	NA	0.726027835990813	2.6	NA	0.622059563461087	0.75	NA
AX-89212696	0.719423692574783	1.51	NA	0.673389770038118	0	NA	0.758121646709748	1.14	NA
AX-89212700	0.904342875042154	0.5	NA	0.652655086341153	0.75	NA	0.743257297379956	0.37	NA
AX-89212701	0.460432695828701	1.51	0.476711409414999	0.862503205252551	1.01	NA	0.78512334390961	0.49	NA
AX-89212709	0.913532394678281	0.5	NA	0.795574545903798	0.75	NA	0.760862492418512	1.14	NA
AX-89212711	0.90685291386208	1.51	NA	0.855950957054354	1.53	NA	0.857519027346425	1.54	NA
AX-89212716	0.840827186273445	1	NA	0.65186617620711	1.79	NA	0.74380496039646	0.87	NA
AX-89212717	0.568132962841296	0	NA	0.879902092309731	1.79	NA	0.815609386419188	1	NA
AX-89212719	0.686803996047679	0	NA	0.872281456880956	2.6	NA	0.59490160514472	0.87	NA
AX-89212721	0.847054189638348	0	NA	0.866426851745889	1.01	NA	0.773776720683437	1.96	NA
AX-89212724	0.897867372923479	0.5	NA	0.773101284528365	0.5	NA	0.761492254483323	0.62	NA
AX-89212725	0.848826658306464	1	NA	0.295218474779976	1.27	0.830026377202661	0.864602801534191	1	NA
AX-89212726	0.818919000058207	0.5	NA	0.876591097361077	0.25	NA	0.823384066133438	1.27	NA
AX-89212727	0.91215473957567	0.5	NA	0.726027835990813	0.5	NA	0.841428850372609	1.54	NA
AX-89212728	0.686948094749462	2.55	NA	0.702711053735898	1.27	NA	0.283349304426101	1	0.877710688317947
AX-89212729	0.910098555735979	1.51	NA	0.86173990694775	0.75	NA	0.722671405271193	0.75	NA
AX-89212730	0.770520043757552	1	NA	0.822833836588889	2.06	NA	0.0278603738627192	1.27	1.56865748493814
AX-89212731	0.913062504721485	2.03	NA	0.726027835990813	1.53	NA	0.556536776185611	1.27	NA
AX-89212732	0.918974006026203	1	NA	0.241069624913538	2.06	1.05027625769559	0.688575300903461	0.49	NA
AX-89212734	0.862387394203161	0.5	NA	0.776925765288911	1.27	NA	0.798380589509212	0.87	NA
AX-89212736	0.514034802390077	1	NA	0.72124519672849	0.75	NA	0.759908858638891	1	NA
AX-89212739	0.873777457386935	0.5	NA	0.813317810236729	1.27	NA	0.835426383526722	0.75	NA
AX-89212741	0.866549138245677	1	NA	0.873914845192615	0.5	NA	0.173691233320014	1	0.75046686299165
AX-89212744	0.651033688945789	1.51	NA	0.855950957054354	0.75	NA	0.864675112285598	0.62	NA
AX-89212745	0.512163851948624	0	NA	0.747705251392054	0.75	NA	0.686854885221664	0.75	NA
AX-89212747	0.683660148856539	0.5	NA	0.833236794426227	1.79	NA	0.638017306438249	1	NA
AX-89212748	0.149449970668203	0.5	1.50819126296873	0.756985468035797	1.27	NA	0.651803422236419	0.75	NA
AX-89212749	0.888547696014581	0.5	NA	0.415999728149872	1.01	1.14649230570642	0.842573580423051	2.1	NA
AX-89212752	0.91215473957567	1	NA	0.773674599507013	1.27	NA	0.723350258082136	1.96	NA
AX-89212753	0.861415154862517	1	NA	0.519107650284292	1.79	NA	0.801433564290353	1.14	NA
AX-89212755	0.897775567714423	1	NA	0.424775302975875	0.75	0.783136787624459	0.667651298876711	0.62	NA
AX-89212756	0.918969887550468	1.51	NA	0.839019409262178	0.5	NA	0.809212664365922	0.62	NA
AX-89212758	0.86731922222167	2.55	NA	0.833991179593428	1.27	NA	0.804770653944286	1.4	NA
AX-89212760	0.103467663540549	1	0.83594981988122	0.578646344240232	0.75	NA	0.761704124295378	0.75	NA
AX-89212761	0.833273290318628	2.03	NA	0.73481235959087	1.27	NA	0.850867472270293	0.87	NA
AX-89212762	0.90319781705133	1.51	NA	0.421950407526727	0.5	0.705855308358657	0.82918116264064	1	NA
AX-89212764	0.0049946824519938	3.07	2.40894746293462	0.834188937155909	1.01	NA	0.826197113738535	1.14	NA
AX-89212765	0.918519336345344	0	NA	0.80069024179436	1.53	NA	0.622376530530071	1.27	NA
AX-89212768	0.619674478788951	0	NA	0.767617213640851	1.53	NA	0.643736433661801	0.87	NA
AX-89212771	0.881151330447765	1.51	NA	0.805544669681269	1.79	NA	0.813037749245909	0.87	NA
AX-89212776	0.845704656041456	1	NA	0.815237890993306	0	NA	0.841428850372609	1.54	NA
AX-89212777	0.194208483853586	1.51	0.91344562403426	0.719423455965015	0.75	NA	0.862984110446847	0.62	NA
AX-89212778	0.87030935885862	0.5	NA	0.715098233853462	0.5	NA	0.778637108763654	1.4	NA
AX-89212779	0.882140457298351	0	NA	0.73918375075454	0.5	NA	0.665300394810788	0.62	NA
AX-89212780	0.907534717727668	1	NA	0.779968258331135	1.01	NA	0.678311567610577	1.14	NA
AX-89212783	0.918969887550468	2.03	NA	0.847287569931594	1.01	NA	0.682229575897828	1.27	NA
AX-89212784	0.888103183365483	0.5	NA	0.879765286037352	2.06	NA	0.852344306413559	0.49	NA
AX-89212785	0.755241285817437	0.5	NA	0.681025070665886	0.5	NA	0.858717745161278	0.75	NA
AX-89212787	0.899672453828769	0	NA	0.873127439254068	1.27	NA	0.731550122372206	0.87	NA
AX-89212788	0.910031990235571	0	NA	0.789737926206078	0.5	NA	0.283349304426101	1.4	0.719475690749802
AX-89212790	0.79916275111377	0.5	NA	0.872281456880956	0.5	NA	0.735435881311691	1.27	NA
AX-89212791	0.773384296279256	0.5	NA	0.873434242060638	0.75	NA	0.67796380736904	1.54	NA
AX-89212793	0.873140200372371	0.5	NA	0.811242720881432	0.5	NA	0.81246904403232	1.27	NA
AX-89212798	0.669266570770867	1	NA	0.878783223964127	1.01	NA	0.448464010214121	0.62	0.821151036030654
AX-89212799	0.882531721124398	0.5	NA	0.757336151758048	1.01	NA	0.726190878373855	1	NA
AX-89212800	0.923863390397491	2.03	NA	0.855432668111753	0.75	NA	0.663149651025277	0.49	NA
AX-89212803	0.913532394678281	0	NA	0.811561669851247	1.79	NA	0.830316527842117	0.87	NA
AX-89212805	0.873777457386935	1.51	NA	0.715513926710132	0.75	NA	0.791503605725926	1.54	NA
AX-89212807	0.757929563354672	0.5	NA	0.772674093624967	0.25	NA	0.817190524072186	1.27	NA
AX-89212808	0.918969887550468	1	NA	0.64651632676952	0.75	NA	0.741892695132226	1.14	NA
AX-89212809	0.904609051071622	0	NA	0.844324517132448	0.75	NA	0.60910925774962	0.75	NA
AX-89212810	0.900831065971829	0.5	NA	0.871196805729486	1.01	NA	0.848353632963539	0.75	NA
AX-89212811	0.831442193760546	1	NA	0.84673067519988	0.5	NA	0.733080232573173	0.75	NA
AX-89212813	0.913532394678281	1	NA	0.58582699870132	0.25	NA	0.743218631358757	1.54	NA
AX-89212814	0.918534942068508	0	NA	0.77183247249614	1.53	NA	0.857353826609372	0.75	NA
AX-89212815	0.801741259748339	2.03	NA	0.791201874494218	0.75	NA	0.858131200589301	0.75	NA
AX-89212817	0.182784371576197	2.03	1.79342791073119	0.678452551371145	0.5	NA	0.722671405271193	1	NA
AX-89212818	0.846409832255567	0	NA	0.791887999120991	0.75	NA	0.786167681559933	0.62	NA
AX-89212819	0.74397229590273	2.03	NA	0.879954664561042	1.27	NA	0.73909731488437	0.75	NA
AX-89212821	0.797944322362374	1	NA	0.780139825303285	0.5	NA	0.731835171724354	0.87	NA
AX-89212823	0.875583642437106	1	NA	0.650939518602504	3.43	NA	0.804770653944286	0.87	NA
AX-89212825	0.282526506221338	0.5	0.942573529380039	0.786282471819172	1.79	NA	0.850650743991816	1	NA
AX-89212826	0.875647891679691	0.5	NA	0.879728610253113	1.79	NA	0.725474016693233	1.27	NA
AX-89212827	0.924433657501365	1	NA	0.846277994040403	1.01	NA	0.692233300011829	1	NA
AX-89212829	0.923863390397491	0	NA	0.876815008617234	0.75	NA	0.822176086174893	0.37	NA
AX-89212831	0.782532742390375	2.03	NA	0.81850084080374	0.75	NA	0.548388652068281	1.14	NA
AX-89212834	0.707415909997773	0.5	NA	0.361057339505765	0.75	0.799910326512656	0.855268680637596	1.4	NA
AX-89212836	0.904996695814498	1	NA	0.788676406411113	0.5	NA	0.827889297520029	1.27	NA
AX-89212837	0.921987653932598	1	NA	0.872749892918428	0.5	NA	0.841428850372609	1.4	NA
AX-89212838	0.908382947168656	1	NA	0.82148543733188	0.5	NA	0.849878008435755	0.87	NA
AX-89212839	0.878869421490668	0.5	NA	0.871156001626594	1.01	NA	0.541591858622628	0.87	NA
AX-89212842	0.91922971948292	0.5	NA	0.81850084080374	0.75	NA	0.537349381765629	0.62	NA
AX-89212843	0.882531721124398	0.5	NA	0.799849575737193	1.27	NA	0.3852259197114	1.4	0.9743502025594
AX-89212844	0.824524287668608	0.5	NA	0.783427389990574	1.27	NA	0.603636740150832	1.14	NA
AX-89212849	0.860961058589509	2.03	NA	0.820722144098923	0.5	NA	0.721671383831757	1.68	NA
AX-89212850	0.893901483701073	1	NA	0.811709359039402	0.75	NA	0.796488382199918	0.87	NA
AX-89212852	0.910031990235571	1	NA	0.72172784224526	1.53	NA	0.481063642352035	1.27	0.512628854016694
AX-89212853	0.909335506455104	0	NA	0.637627301116238	2.06	NA	0.698608401969178	1.4	NA
AX-89212854	0.811670738822912	2.03	NA	0.642785602021315	1.01	NA	0.772441431223357	0.62	NA
AX-89212856	0.869421692669169	0.5	NA	0.816461056218519	2.06	NA	0.757761952235646	1.4	NA
AX-89212857	0.716622138620981	0.5	NA	0.760884323153977	1.27	NA	0.760580431589255	0.62	NA
AX-89212858	0.805110807386686	1	NA	0.846052256452848	1.53	NA	0.842573580423051	0.75	NA
AX-89212862	0.840361754424225	1.51	NA	0.819205153437669	1.27	NA	0.846280577370187	0.49	NA
AX-89212863	0.91922971948292	0	NA	0.876722181129224	0.5	NA	0.804770653944286	1.27	NA
AX-89212865	0.75239639489314	1	NA	0.86171551171582	2.33	NA	0.734662804810445	0.87	NA
AX-89212866	0.352195166238575	2.03	0.656942726711624	0.80172476458304	1.27	NA	0.519633730359516	1.68	NA
AX-89212867	0.103947659973952	1	1.29834642573122	0.800794110575146	1.01	NA	0.78901868146337	1.27	NA
AX-89212869	0.895171605240711	1.51	NA	0.527791464699209	1.01	NA	0.690813383972465	0.75	NA
AX-89212871	0.813870118748065	0.5	NA	0.722442503112046	0	NA	0.82332250090143	1.14	NA
AX-89212873	0.918969887550468	0.5	NA	0.653743683344949	1.53	NA	0.671513245915914	1.54	NA
AX-89212877	0.731244109660358	1.51	NA	0.878023792318345	1.27	NA	0.86395270108013	0.75	NA
AX-89212880	0.836018366921566	1	NA	0.729679528508562	0.75	NA	0.674952953582292	1.27	NA
AX-89212881	0.854437875805255	1.51	NA	0.82148543733188	0	NA	0.741916698324697	1	NA
AX-89212882	0.873568158264181	1	NA	0.729395379167946	1.01	NA	0.73025166170651	1.68	NA
AX-89212884	0.83534980247001	0.5	NA	0.874088792698158	0.5	NA	0.781442846405815	1	NA
AX-89212885	0.857340596242471	2.03	NA	0.569288722485397	0.5	NA	0.768460930570419	1.14	NA
AX-89212886	0.903597935838681	1	NA	0.830560718413022	1.01	NA	0.856190201639686	1.14	NA
AX-89212889	0.60084202203078	1.51	NA	0.757228714019616	0.5	NA	0.858532152810868	0.75	NA
AX-89212890	0.861762516014537	1.51	NA	0.874457026825115	0.5	NA	0.857224320918045	1.27	NA
AX-89212891	0.796538844218637	0.5	NA	0.87340813161817	0.5	NA	0.256183938444241	1.14	1.45245390578377
AX-89212892	0.923803753157081	0.5	NA	0.789997689706811	1.27	NA	0.768460930570419	1.14	NA
AX-89212893	0.839605715175804	1	NA	0.734791220272782	1.53	NA	0.556191109612937	0.49	NA
AX-89212894	0.372901185433335	1	0.631090456591826	0.726027835990813	0.25	NA	0.841428850372609	1.96	NA
AX-89212896	0.90502245116074	0	NA	0.741228415431713	1.79	NA	0.848826150363731	1.14	NA
AX-89212899	0.833057156037866	0	NA	0.814087756119741	1.01	NA	0.863137579421451	1.14	NA
AX-89212900	0.899332850084246	0.5	NA	0.801613554579883	0.75	NA	0.727058368380055	1	NA
AX-89212901	0.809120199723313	1	NA	0.840002542863809	0.5	NA	0.705564600388478	1.27	NA
AX-89212905	0.843654738719246	0.5	NA	0.490071907462725	1.01	0.754283072425962	0.849786279811226	1.14	NA
AX-89212906	0.808949710677713	0.5	NA	0.856655386031732	1.27	NA	0.629522014699685	1.4	NA
AX-89212908	0.915831898599486	2.03	NA	0.873127439254068	0.5	NA	0.82918116264064	1	NA
AX-89212909	0.116168314016145	1	0.839561884207282	0.736407629208736	1.01	NA	0.715231774804768	1.54	NA
AX-89212912	0.0160721144707844	1.51	1.53601098132214	0.853651677882757	1.27	NA	0.863791475426252	1	NA
AX-89212917	0.896750804513561	2.55	NA	0.837867175028566	2.06	NA	0.804770653944286	1	NA
AX-89212922	0.869798303711994	1	NA	0.65186617620711	1.79	NA	0.842085775413938	1	NA
AX-89212924	0.870430612807809	0	NA	0.840618001565566	1.27	NA	0.859091195419641	1	NA
AX-89212925	0.914031881630689	2.55	NA	0.757280609657356	1.53	NA	0.600201887042889	0.87	NA
AX-89212929	0.862164699895691	1	NA	0.825161661962376	0.75	NA	0.86012628230255	1	NA
AX-89212930	0.332241776424394	0	0.556213432601689	0.783277926513873	1.79	NA	0.474211505539195	1	0.564536423733489
AX-89212932	0.864299804839707	1.51	NA	0.765595135036639	1.53	NA	0.797182025294061	1	NA
AX-89212933	0.914031881630689	2.55	NA	0.880474171345436	1.01	NA	0.396232144880939	1	0.721367721717403
AX-89212934	0.80354046825089	0	NA	0.758867401501977	0.5	NA	0.69445995294372	1.14	NA
AX-89212935	0.780608581720586	1	NA	0.78684245596701	0.25	NA	0.617214953003978	0.87	NA
AX-89212937	0.84415729418182	1	NA	0.806179352812969	0.5	NA	0.75355576511602	1	NA
AX-89212938	0.757358747525543	1	NA	0.652655086341153	1.01	NA	0.705485706673378	1.14	NA
AX-89212939	0.83022341512564	0.5	NA	0.747866131717196	0.5	NA	0.725840895627471	1.68	NA
AX-89212941	0.910098555735979	0.5	NA	0.841383904123433	2.06	NA	0.788224582288273	0.87	NA
AX-89212942	0.914472769034131	3.07	NA	0.524564004474352	1.01	NA	0.795900942125016	1.14	NA
AX-89212943	0.830731744186508	3.07	NA	0.76303419799342	0.5	NA	0.83254755856234	0.62	NA
AX-89212945	0.789269148039027	1.51	NA	0.845043190576487	0.75	NA	0.699551059312445	1.14	NA
AX-89212949	0.0943504211956867	1	1.74092914975616	0.790688790244173	1.27	NA	0.86420121879797	0.49	NA
AX-89212950	0.855339340151391	1.51	NA	0.776936318382407	0.75	NA	0.71088303293122	1.68	NA
AX-89212952	0.897867372923479	1	NA	0.780473296794308	0.75	NA	0.837663536989817	0.37	NA
AX-89212953	0.902525917742302	0.5	NA	0.851457284924864	0.5	NA	0.795731848156128	1.68	NA
AX-89212960	0.920958630309384	0.5	NA	0.685919924626956	1.79	NA	0.672888132851836	1.27	NA
AX-89212961	0.882938295446027	1.51	NA	0.876591097361077	1.79	NA	0.841153437779302	1	NA
AX-89212962	0.837024276059055	0	NA	0.820052284773558	1.01	NA	0.770874764837487	0.87	NA
AX-89212963	0.885844707503525	0	NA	0.876239263826284	0.75	NA	0.664960264762587	1.4	NA
AX-89212965	0.801741259748339	1	NA	0.453823328938279	1.27	0.543093030743834	0.685613235189989	1.4	NA
AX-89212967	0.923863390397491	1.51	NA	0.676123453715321	2.33	NA	0.767918551415899	1.4	NA
AX-89212968	0.199185281962847	0.5	0.764381207802733	0.862417716549885	1.01	NA	0.561681281423267	1	NA
AX-89212969	0.873578304857112	1	NA	0.653743683344949	0.75	NA	0.810343902176559	1.54	NA
AX-89212971	0.919253971502914	1	NA	0.68578536617562	0.75	NA	0.848677244858952	0.75	NA
AX-89212972	0.89922400779658	1	NA	0.869295959256871	0.75	NA	0.856101582490994	0.49	NA
AX-89212973	0.922192470950942	1	NA	0.685860743077726	1.27	NA	0.721519994330739	1.82	NA
AX-89212976	0.87030935885862	0	NA	0.415999728149872	1.01	0.57561208644969	0.566810474865469	1.27	NA
AX-89212977	0.812405433505639	0	NA	0.80069024179436	1.01	NA	0.802053114796782	0.75	NA
AX-89212978	0.82201630145396	1.51	NA	0.866045223126332	0.25	NA	0.857876886944606	0.62	NA
AX-89212983	0.623772968263827	1	NA	0.732066025272137	0.5	NA	0.673904683468104	1	NA
AX-89212984	0.54387114627846	2.03	NA	0.871968896115313	1.27	NA	0.634926970809071	0.87	NA
AX-89212986	0.802348070024054	1	NA	0.718925800280583	0.75	NA	0.831783466608486	1.14	NA
AX-89212988	0.853270293485796	2.03	NA	0.877144825958007	0.75	NA	0.647183538362257	1.14	NA
AX-89212989	0.728540226531086	2.03	NA	0.706277752267799	1.01	NA	0.764723028854393	1.14	NA
AX-89212990	0.595030775434102	1.51	NA	0.837973000492466	1.27	NA	0.584962470650165	1.14	NA
AX-89212993	0.818025918413718	1	NA	0.639281292634832	0.5	NA	0.761835585001893	1.14	NA
AX-89212995	0.841574527583267	0.5	NA	0.839004199401017	1.01	NA	0.836780866816827	1.14	NA
AX-89212996	0.89990046992178	0	NA	0.684325234299697	1.27	NA	0.856493052835978	0.87	NA
AX-89212997	0.0798692175095286	2.55	1.00722458699528	0.695983788711596	0.75	NA	0.537360159144713	1	NA
AX-89212998	0.797748950741983	0	NA	0.81611571832957	1.01	NA	0.860378923797157	1.14	NA
AX-89212999	0.826820572573663	2.55	NA	0.615847451776121	1.27	NA	0.752712528801818	1.27	NA
AX-89213001	0.862164699895691	0.5	NA	0.727832762648718	0.5	NA	0.609643616890281	1.14	NA
AX-89213002	0.7420429926793	2.55	NA	0.679346480253077	0.5	NA	0.855933394189286	1	NA
AX-89213003	0.55369770349349	1	NA	0.77291708173663	0.5	NA	0.600272990362039	0.87	NA
AX-89213006	0.918969887550468	0.5	NA	0.821917242581301	1.53	NA	0.681437217600936	1.14	NA
AX-89213008	0.889426597145613	0.5	NA	0.854849108553482	1.27	NA	0.808843924472503	0.49	NA
AX-89213009	0.0000286917990235315	2.55	1.48868141135404	0.859923797280258	0.75	NA	0.820835151776654	0.62	NA
AX-89213012	0.895630320169528	0	NA	0.519107650284292	0.75	NA	0.804152025752771	1	NA
AX-89213013	0.905670060672335	0.5	NA	0.844405560704986	1.01	NA	0.848045266952825	0.87	NA
AX-89213015	0.867970967334001	1.51	NA	0.830560718413022	1.27	NA	0.80126903138928	0.87	NA
AX-89213016	0.902999653332241	0.5	NA	0.833682766982973	1.01	NA	0.363182171775672	0.87	0.93610086402104
AX-89213018	0.581224401235148	0.5	NA	0.745635859367877	0.25	NA	0.651803422236419	0.49	NA
AX-89213020	0.90269048498251	1.51	NA	0.866973216171251	1.01	NA	0.795900942125016	0.75	NA
AX-89213021	0.883559315774985	0.5	NA	0.862417716549885	1.27	NA	0.647391416015473	1.14	NA
AX-89213025	0.865569960320073	0.5	NA	0.533402349241799	1.01	NA	0.851459353358202	1.14	NA
AX-89213026	0.919179002585935	2.03	NA	0.748105157677187	0.5	NA	0.818076044786642	0.87	NA
AX-89213033	0.858710564371725	0.5	NA	0.873607559630591	1.01	NA	0.83029667811459	1	NA
AX-89213034	0.898480135828287	1	NA	0.660982489476982	0.75	NA	0.831111592531258	0.87	NA
AX-89213035	0.843551890420677	0	NA	0.837867175028566	0.75	NA	0.754146902887113	0.87	NA
AX-89213036	0.585835697418154	1	NA	0.647749662906791	0.5	NA	0.804770653944286	0.87	NA
AX-89213037	0.702726905275593	0.5	NA	0.845214776465407	0.5	NA	0.844910384429638	0.75	NA
AX-89213038	0.919642888707155	1	NA	0.823996004949235	0.25	NA	0.800638251854509	1.4	NA
AX-89213039	0.749483070373726	2.03	NA	0.555601567823491	0.75	NA	0.623187093929127	1.14	NA
AX-89213040	0.470915940910035	1	0.45967867002065	0.811578459943121	1.27	NA	0.478849616405855	1.68	0.513055035239718
AX-89213041	0.918969887550468	1	NA	0.830704709307119	1.27	NA	0.718637415887138	1.4	NA
AX-89213042	0.671637670705026	2.03	NA	0.744686984076517	0.75	NA	0.810302456519096	0.87	NA
AX-89213043	0.905670060672335	1.51	NA	0.447806467321567	1.01	1.22473418218386	0.36455034920099	0.87	1.03961246716313
AX-89213045	0.780608581720586	1.51	NA	0.600181964172582	1.79	NA	0.540803241245454	1.4	NA
AX-89213047	0.896212993913222	1	NA	0.783427389990574	0.75	NA	0.721372330279561	1.14	NA
AX-89213048	0.648313575184627	0.5	NA	0.691817508652575	0.5	NA	0.491727842951508	0.75	0.815006031225636
AX-89213050	0.827381343213191	0.5	NA	0.750834016688289	1.01	NA	0.841534489183939	0.49	NA
AX-89213054	0.588807632551232	0.5	NA	0.830644053564274	1.01	NA	0.588080895723261	1.27	NA
AX-89213056	0.870913829580931	1	NA	0.785020545789181	0.25	NA	0.849786279811226	0.87	NA
AX-89213057	0.847732783387736	0.5	NA	0.741228415431713	1.79	NA	0.569109723713148	0.62	NA
AX-89213060	0.891393818645451	1	NA	0.708842030693762	0.75	NA	0.720099215103035	1.4	NA
AX-89213061	0.671502212960917	0.5	NA	0.69570011730828	0.25	NA	0.841619823563949	1	NA
AX-89213062	0.773834329513644	1.51	NA	0.876781908533484	0.25	NA	0.847156608675218	0.62	NA
[truncated: 53,826 more rows]
