# Supplementary material for: Advantages of continuous genotype values over genotype classes for GWAS in higher polyploids: a comparative study in hexaploid chrysanthemum
Source: BMC Genomics. 2016 Aug 24;17(1):672. doi: 10.1186/s12864-016-2926-5 (PMC4995758; doi:10.1186/s12864-016-2926-5)
Supplement: Additional file 7 — Estimated Breeding Values. Tab-separated data file of the deregressed estimated breeding values for the Disease, Flowering and Growth trait for all 228 samples. (TSV 15 kb) [file 12864_2016_2926_MOESM7_ESM.tsv]

Accession	Disease	Flowering	Growth
Ch-MxG-001	-2.1402573957147	-0.254814602110553	-8.77497871660233
Ch-MxG-002	0.65643110892136	-1.36408555235536	-2.95257763020732
Ch-MxG-003	-0.180134030210864	2.49376807822453	17.5262123978027
Ch-MxG-004	0.99105716457425	-1.43736770562945	-1.94871537393232
Ch-MxG-005	-0.180134030210864	1.2244300534371	-15.092257215539
Ch-MxG-006	-1.85326430847531	-1.22275619598159	4.31571029701122
Ch-MxG-007	-0.347447058037309	10.9924901277924	-11.2846343572898
Ch-MxG-008	0.65643110892136	-1.02277141381849	4.87754796873768
Ch-MxG-009	1.66030927588003	5.22628891674612	-10.7827032291523
Ch-MxG-010	-0.347447058037309	-1.27172996192774	-0.643694440774822
Ch-MxG-011	0.823744136747805	-1.6354539682172	12.4581334488283
Ch-MxG-012	-1.35132522499598	2.91840302116892	21.9432063254127
Ch-MxG-013	0.489118081094915	1.84426734989115	-9.87922719850483
Ch-MxG-014	-0.514760085863754	-0.630903390358872	9.42954040396337
Ch-MxG-015	-1.18401219716953	-2.70424547866921	-2.45064650206982
Ch-MxG-016	1.15837019240069	-1.51165372401688	-24.5356161401198
Ch-MxG-017	0.99105716457425	-1.18941302263355	-3.05296385583482
Ch-MxG-018	-1.18401219716953	-2.12401144315655	1.46441629740268
Ch-MxG-019	-0.706031303334063	0.444879381890012	7.98952096319019
Ch-MxG-020	2.6641874428387	6.94671469202706	-36.2085105249022
Ch-MxG-021	-1.42314434952438	-2.55667730700768	-25.0375472682573
Ch-MxG-022	0.99105716457425	-2.54161933030753	-2.14948782518732
Ch-MxG-023	-1.35132522499598	-0.509796340899855	27.3640625092977
Ch-MxG-024	0.823744136747805	-0.0329604120615943	7.18643115817018
Ch-MxG-025	0.823744136747805	-1.37155316201548	-15.6012420592723
Ch-MxG-026	-1.01669916934309	-1.83088283006018	-10.8830894547798
Ch-MxG-027	-0.0128210023844194	-0.829025446943159	1.36403007177518
Ch-MxG-029	-0.514760085863754	4.51956787695215	-4.75952969150232
Ch-MxG-030	0.99105716457425	-0.336127676291394	13.7115358239577
Ch-MxG-031	0.489118081094915	-2.69621455776246	8.79261076821019
Ch-MxG-032	1.66030927588003	-2.14208101519673	7.18643115817018
Ch-MxG-033	0.489118081094915	0.531211781637576	1.16325762052018
Ch-MxG-034	-0.514760085863754	-3.28146791884184	-9.17652361911233
Ch-MxG-035	-0.682073113690199	7.10652827403889	-8.37343381409233
Ch-MxG-036	0.489118081094915	6.81339966094253	11.3022664088977
Ch-MxG-037	-1.01669916934309	-2.9291112640582	-12.1881103879373
Ch-MxG-038	1.49299624805358	-0.682461140394976	-17.0066492180573
Ch-MxG-039	1.82762230370647	0.107580703806526	-5.76339194777733
Ch-MxG-040	-0.180134030210864	4.59084229999955	-5.36184704526733
Ch-MxG-041	-1.51863825282242	-2.60787442778821	-20.3193946637648
Ch-MxG-042	-0.347447058037309	2.5780927477454	15.7192603365077
Ch-MxG-043	-0.347447058037309	-3.39088921619631	-6.26532307591483
Ch-MxG-044	2.6641874428387	10.3881633295595	2.06673365116768
Ch-MxG-045	0.65643110892136	-1.51466531935691	-9.47768229599483
Ch-MxG-046	0.32180505326847	-0.511804071126544	3.27136835869768
Ch-MxG-047	0.489118081094915	-2.79961266443686	-12.7904277417023
Ch-MxG-048	-0.0128210023844194	-2.1551312616702	12.2057424395452
Ch-MxG-049	-0.347447058037309	-0.0861652630688112	14.9161705314877
Ch-MxG-050	0.489118081094915	-4.13676099541069	-0.643694440774822
Ch-MxG-051	0.489118081094915	-1.48153777061657	7.28681738379769
Ch-MxG-052	1.32568322022714	-1.52169237515032	-10.8830894547798
Ch-MxG-053	-1.01669916934309	-0.631264019614448	13.8119220495852
Ch-MxG-054	-0.514760085863754	-2.47235263748681	8.59183831695519
Ch-MxG-055	1.15837019240069	-1.89311122601835	-2.37669229352333
Ch-MxG-056	1.32568322022714	0.854456348134248	1.56480252303018
Ch-MxG-057	-1.51863825282242	-0.841071828303282	-15.0993109311348
Ch-MxG-058	-1.35132522499598	0.698857255565974	13.1092184701927
Ch-MxG-059	-1.99683478647663	-1.4363638405161	-12.3888828391923
Ch-MxG-060	-0.514760085863754	-2.31876127514522	5.68063777375768
Ch-MxG-061	-0.514760085863754	-2.13605782451667	-4.15721233773732
Ch-MxG-062	0.32180505326847	3.26985885932521	3.49974489873844
Ch-MxG-063	0.99105716457425	-3.61274340624527	-4.75952969150232
Ch-MxG-064	0.65643110892136	2.08820657243367	-6.16493685028733
Ch-MxG-065	2.83150047066514	0.741019590326406	-12.1881103879373
Ch-MxG-066	1.15837019240069	0.664725841712288	-19.0143737306073
Ch-MxG-067	0.32180505326847	-3.65323364150688	-9.36631257660725
Ch-MxG-068	-1.18401219716953	-2.97394944690423	-0.955795785969532
Ch-MxG-069	-0.682073113690199	-4.28332530195887	-5.96416439903233
Ch-MxG-070	-0.682073113690199	8.96267486861142	2.66905100493268
Ch-MxG-071	-0.514760085863754	-0.602151931327478	2.06673365116768
Ch-MxG-072	0.154492025442025	6.99208765111771	-12.6900415160748
Ch-MxG-073	1.49299624805358	2.07716405618689	-4.15721233773732
Ch-MxG-074	-0.0128210023844194	-2.70524934378255	-1.74794292267732
Ch-MxG-075	-0.849386141516644	5.29655947468018	-14.9989247055073
Ch-MxG-076	1.15837019240069	2.11832252583398	17.2250537209202
Ch-MxG-077	-0.347447058037309	-2.71930345536936	-6.86764042967983
Ch-MxG-078	-1.51863825282242	-2.70324161355587	6.98565870691518
Ch-MxG-080	0.65643110892136	2.35343102955608	1.466969850749
Ch-MxG-081	-0.0128210023844194	-0.416436885358892	-5.36184704526733
Ch-MxG-082	-0.180134030210864	-0.83304090739653	16.9238950440377
Ch-MxG-083	-0.682073113690199	2.74373049144711	-10.3811583266423
Ch-MxG-084	0.823744136747805	-0.330104485611331	16.1208052390177
Ch-MxG-085	-0.849386141516644	-1.08400718573246	3.87368571246268
Ch-MxG-086	-1.01669916934309	-1.620071156258	2.97020968181518
Ch-MxG-087	-2.85714247543398	4.151149380355	-15.0993109311348
Ch-MxG-088	-0.347447058037309	6.87162383751646	-4.65914346587482
Ch-MxG-089	0.99105716457425	-2.36157896747498	11.5658131034237
Ch-MxG-090	-0.132340866381809	-1.43234838006273	6.18256890189518
Ch-MxG-091	0.823744136747805	-2.96223881279854	-6.16493685028733
Ch-MxG-092	2.49687441501225	-1.49659574731673	18.9316195565877
Ch-MxG-093	-0.682073113690199	0.0309527121071071	-5.49981350243946
Ch-MxG-094	-3.19176853108687	-6.15638080904558	-30.2968882286861
Ch-MxG-096	-1.51863825282242	3.50740798589669	-6.99937591468624
Ch-MxG-097	2.32956138718581	-4.55336501744833	-6.26532307591483
Ch-MxG-099	0.32180505326847	-0.501092794261499	-6.50367389101964
Ch-MxG-100	-0.180134030210864	-2.35991974479232	16.8235088184102
Ch-MxG-101	0.823744136747805	-4.12270688382388	-14.7981522542523
Ch-MxG-102	0.65643110892136	-1.40524402200245	7.38720360942519
Ch-MxG-103	-2.02057733630176	-1.99049738308184	17.6265986234302
Ch-MxG-104	-0.514760085863754	1.2690526399452	8.99338321946519
Ch-MxG-105	-0.706031303334063	-0.487711308406296	-2.24987405081482
Ch-MxG-106	1.15837019240069	-2.35891587967897	-5.36184704526733
Ch-MxG-107	-1.01669916934309	8.55510563259387	15.6188741108802
Ch-MxG-108	0.65643110892136	-0.459603085232669	10.1980179269952
Ch-MxG-109	0.489118081094915	8.93255891521111	-23.8329125607273
Ch-MxG-110	0.154492025442025	-0.831033177169845	18.7308471053327
Ch-MxG-111	-0.682073113690199	0.312059172277458	1.11015971366795
Ch-MxG-112	-2.71394783266695	-2.3549004192256	8.19029341444519
Ch-MxG-113	0.99105716457425	-1.11412313913277	-3.85605366085482
Ch-MxG-114	1.15837019240069	-0.241764355637085	-6.86764042967983
Ch-MxG-115	0.32180505326847	3.04790720393271	13.2891418259822
Ch-MxG-116	-2.1878903641282	-2.17922402439045	5.68063777375768
Ch-MxG-117	0.823744136747805	0.528200186297542	12.1053562139177
Ch-MxG-121	-0.0128210023844194	1.55515419724816	7.38720360942519
Ch-MxG-122	-1.85326430847531	-1.98648192262846	-21.4236431456673
Ch-MxG-123	0.489118081094915	-2.93814605007829	20.2366404897452
Ch-MxG-124	1.49299624805358	3.89415991133901	-11.6861792597998
Ch-MxG-126	-0.514760085863754	0.29229188466177	14.9161705314877
Ch-MxG-127	0.823744136747805	-1.65721416545172	-9.87922719850483
Ch-MxG-128	0.32180505326847	-3.06162145901957	-8.27304758846483
Ch-MxG-129	-0.0128210023844194	3.30890655025963	16.6227363671552
Ch-MxG-130	1.0150400075227	2.38133518553004	5.88141022501268
Ch-MxG-131	0.154492025442025	0.693152112495252	-14.2226973104252
Ch-MxG-132	-0.347447058037309	-0.959405811970827	19.2696239276576
Ch-MxG-133	2.16224835935936	-0.0239256260415006	-8.47382003971983
Ch-MxG-134	-0.849453912572126	-2.53358840940078	-0.944853117657322
Ch-MxG-135	-0.275763475619873	-3.01945912425914	-22.9294365300798
Ch-MxG-136	1.99493533153292	1.29314540266545	14.7153980802327
Ch-MxG-139	1.15846261676076	-0.996670920871558	-13.2923588698398
Ch-MxG-141	0.823744136747805	-3.92695318672185	4.57638929185518
Ch-MxG-142	-1.85029595127365	-2.50477601714328	-5.5168297478572
Ch-MxG-144	-1.51863825282242	-2.59582804642809	6.58411380440518
Ch-MxG-145	-1.18401219716953	5.30012627066873	10.9256841885776
Ch-MxG-147	-3.35908155891332	-4.22309339515825	-3.15335008146232
Ch-MxG-148	1.49299624805358	1.87036784283809	-1.64755669704982
Ch-MxG-151	-1.01669916934309	-0.758754889009098	3.27136835869768
Ch-MxG-153	1.15837019240069	0.349512196122361	2.86982345618768
Ch-MxG-154	-0.682073113690199	-3.8386130567476	-2.35026027644232
Ch-MxG-155	0.823744136747805	-0.229775802158173	7.30543611398274
Ch-MxG-156	-1.01669916934309	-3.20216257488769	-4.55875724024732
Ch-MxG-157	1.15837019240069	0.886464039957671	14.3543141828131
Ch-MxG-158	1.99493533153292	-3.68301396417933	-2.95257763020732
Ch-MxG-159	-1.18401219716953	-4.45097077588727	-15.0993109311348
Ch-MxG-160	1.32568322022714	0.402717047129577	-8.97575116785733
Ch-MxG-162	-0.347447058037309	3.0258165882967	-0.543308215147322
Ch-MxG-163	2.49687441501225	-1.35349196418675	4.31371933727242
Ch-MxG-164	-2.85714247543398	1.63445954120231	22.8466823560602
Ch-MxG-165	1.15837019240069	6.09563610490177	-16.8058767668023
Ch-MxG-167	0.32180505326847	-0.216667727803492	-13.2923588698398
Ch-MxG-168	0.489118081094915	2.72766864963362	-5.36184704526733
Ch-MxG-169	-0.347447058037309	-5.62448909338607	-0.944853117657322
Ch-MxG-170	-2.35520339195465	-4.90371394200528	5.17870664562018
Ch-MxG-171	0.65643110892136	-3.62278205737871	12.2057424395452
Ch-MxG-172	-0.682073113690199	-2.46998605055955	-18.2505635496041
Ch-MxG-173	0.65643110892136	-0.609178987120884	1.16325762052018
Ch-MxG-175	-0.0128210023844194	1.24596374233829	22.1439787766677
Ch-MxG-176	-0.682073113690199	0.419111697885462	-10.8537355748671
Ch-MxG-177	-1.85326430847531	-1.72547699315909	15.6188741108802
Ch-MxG-178	-1.68595128064887	5.79347270578532	25.0551793198652
Ch-MxG-179	-0.682073113690199	-3.08772195196651	8.49145209132769
Ch-MxG-180	0.65643110892136	-2.82370542715711	-10.5819307778973
Ch-MxG-181	0.154492025442025	-2.18121840815635	10.3452932662307
Ch-MxG-185	-0.0128210023844194	3.30790268514628	19.0320057822152
Ch-MxG-186	1.15837019240069	8.1194281734027	-1.74794292267732
Ch-MxG-187	1.15837019240069	-0.881226432837031	-6.96802665530733
Ch-MxG-191	-0.0128210023844194	1.54768686986913	-13.8471496610825
Ch-MxG-192	1.32568322022714	-0.652345186994667	19.5339369103527
Ch-MxG-193	-2.02057733630176	-2.99536636153889	-10.2807721010148
Ch-MxG-195	-0.849386141516644	-0.28292282528418	2.46827855367768
Ch-MxG-196	0.489118081094915	-3.49930664843743	-5.96416439903233
Ch-MxG-197	-0.132340866381809	12.8558378940699	7.20378471261732
Ch-MxG-199	1.99493533153292	0.322058229318779	-23.3309814325898
Ch-MxG-200	2.32956138718581	5.52644458563589	2.86982345618768
Ch-MxG-201	0.32180505326847	-1.34802371054186	-7.57034400907233
Ch-MxG-202	-0.347447058037309	0.628586697631913	6.18256890189518
Ch-MxG-203	-1.18401219716953	1.92959588452537	12.6072873420552
Ch-MxG-204	0.823744136747805	-0.967558832584591	20.8389578435102
Ch-MxG-205	-0.180134030210864	3.17940795063829	6.18256890189518
Ch-MxG-206	1.32568322022714	-0.839064098076593	-25.3387059451398
Ch-MxG-207	-0.0128210023844194	-3.88278312173473	0.76171271801018
Ch-MxG-208	0.154492025442025	-4.19398130687128	-5.26146081963982
Ch-MxG-209	-0.347447058037309	-1.72949245361247	8.29067964007269
Ch-MxG-210	0.32180505326847	3.74960333501752	-0.643694440774822
Ch-MxG-211	1.99493533153292	-0.475664927046171	17.9277573003127
Ch-MxG-212	-0.849386141516644	-2.71227639957596	11.2018801832702
Ch-MxG-213	2.16224835935936	7.89456238801371	-5.26146081963982
Ch-MxG-214	-0.180134030210864	-0.0640802305752468	-35.6784871847723
Ch-MxG-215	0.99105716457425	-3.75328452211339	-15.6012420592723
Ch-MxG-216	-0.0128210023844194	-0.801921088882878	-5.66300572214983
Ch-MxG-217	0.65643110892136	3.54883031234878	0.360167815500179
Ch-MxG-218	1.32568322022714	-0.0931923188622165	-8.07227513720983
Ch-MxG-219	2.49687441501225	-0.270876443924055	4.97793419436518
Ch-MxG-220	-0.347447058037309	0.160785554813743	8.39106586570019
Ch-MxG-221	-1.01669916934309	-4.8304317887312	3.47214080995268
Ch-MxG-222	0.489118081094915	7.29927037580089	26.5609727042777
Ch-MxG-223	0.99105716457425	-0.0179024353614381	4.47600306622768
Ch-MxG-224	1.99493533153292	-2.99034703597217	16.2211914646452
Ch-MxG-225	1.32568322022714	-5.31228704313618	9.19415567072019
Ch-MxG-226	-1.18401219716953	-0.380297741278517	8.99338321946519
Ch-MxG-227	0.32180505326847	-3.00841660801236	2.36789232805018
Ch-MxG-229	0.489118081094915	1.72781899674328	16.1208052390177
Ch-MxG-230	-2.35520339195465	1.21183232848461	7.18643115817018
Ch-MxG-231	-1.68595128064887	-0.566012787247106	2.86982345618768
Ch-MxG-235	0.65643110892136	-1.24663333409414	2.46827855367768
Ch-MxG-236	2.16224835935936	-1.32995413850167	4.37561684060018
Ch-MxG-237	-0.514760085863754	3.91524107871923	4.27523061497268
Ch-MxG-238	-0.180134030210864	-0.245837643175701	4.69539433415076
Ch-MxG-239	1.32568322022714	0.923723040954964	5.47986532250268
Ch-MxG-240	-0.562608694096	4.2545474870294	-16.4043318642923
Ch-MxG-241	1.15837019240069	0.27723390796161	23.8505446123352
Ch-MxG-243	-1.35132522499598	-2.0356713131823	-0.141763312637321
Ch-MxG-244	-1.85326430847531	6.58150681976013	-4.65914346587482
Ch-MxG-245	0.65643110892136	-2.67289744631423	-32.3657417390648
Ch-MxG-246	-0.514760085863754	-1.716442207139	-7.77111646032733
Ch-MxG-247	-0.514760085863754	4.06682471083413	2.46827855367768
Ch-MxG-248	-0.347447058037309	0.421790484283108	-4.05682611210982
Ch-MxG-249	0.99105716457425	-0.285934420624211	-0.643694440774822
Ch-MxG-250	-2.52251641978109	-2.50748791645384	-18.3116701512148
Ch-MxG-251	-0.682073113690199	-0.425471671378986	-1.34639802016732
Ch-MxG-252	0.154492025442025	-0.376282280825143	3.47214080995268
Ch-MxG-253	-1.68595128064887	-2.05675248056252	23.8505446123352
Ch-MxG-254	-0.180134030210864	-4.04340153986972	-7.46995778344483
Ch-MxG-255	0.65643110892136	-1.20748259467374	9.99724547574019
Ch-MxG-256	0.154492025442025	-0.973582023264654	2.66905100493268
Ch-MxG-257	-0.0128210023844194	1.23291349586483	17.4258261721752
Ch-MxG-258	-1.01669916934309	0.363566307709171	-3.55489498397232
Ch-MxG-259	1.49299624805358	1.91554177293855	-4.45837101461982
Ch-MxG-260	1.66030927588003	5.59571127845661	13.0088322445652
